# Supplementary material for: Transcriptomic Analysis Reveals Important Roles of Lignin and Flavonoid Biosynthetic Pathways in Rice Thermotolerance During Reproductive Stage
Source: Front Genet. 2020 Sep 15;11:562937. doi: 10.3389/fgene.2020.562937 (PMC7522568; doi:10.3389/fgene.2020.562937)
Supplement: Supplementary file 2 [file Data_Sheet_2.xlsx]

## Sheet: S1
Table S1 Genes and primers used for verifying gene expression
Gene	Primer name	Sequence (5'-> 3')
tubulin	Tubulin-F	TACCGTGCCCTTACTGTTCC
	Tubulin-R	CGGTGGAATGTCACAGACAC
LOC_Os02g41630	LOC_Os02g41630-F	AGGTCAACTCCGTGAACGAC
	LOC_Os02g41630-R	GGTCAGCCCGTTGTTGTAGA
LOC_Os02g41650	LOC_Os02g41650-F	CATCGGCAAGCTCATGTTCG
	LOC_Os02g41650-R	GCTCTGGACATGGTTGGTCA
LOC_Os10g36848	LOC_Os10g36848-F	CTAATCATGCGGATGCAGCG
	LOC_Os10g36848-R	TCGTAGGTGAGGTAGGCGAT
LOC_Os01g18584	LOC_Os01g18584-F	AGTGATGGGTGCCAATGGAG
	LOC_Os01g18584-R	CTGGGCATCCGATAGCCATT
LOC_Os03g18850	LOC_Os03g18850-F	TTCCTGGACGTGGACAAGTG
	LOC_Os03g18850-R	GGAGGAGCTTGTACGTGGAC
LOC_Os06g16470	LOC_Os06g16470-F	GGACTACGCAAAGAGCACCA
	LOC_Os06g16470-R	CTTGCATCCGTGGTAGCCAT
LOC_Os08g43334	LOC_Os08g43334-F	TTCTTCGACGGTGGGTTGTT
	LOC_Os08g43334-R	TGACGCAAGTACGCAACTGA
LOC_Os10g28340	LOC_Os10g28340-F	CAGCTCAACACCTACGGCTT
	LOC_Os10g28340-R	TTGTTGTGACGGAGGTGCAT
LOC_Os02g41630	OsPAL-qF	GAACATCAAGAGCTCCGTCA
	OsPAL-qR	AGGAGGTTCTTCTCGCTGAA
LOC_Os08g14760	Os4CL-qF	TTCCACATCTACTCGCTCAAC
	Os4CL-qR	GCCTCAGTCATTCCATACCC
LOC_Os09g04050	Os09g04050-F	GCCAAGCTTTTCCCGGAGTA
	Os09g04050-R	ACGGTTTCGTAGAGGCACTG
LOC_Os10g36848	OsF5H-qF	TCCAAGCTGTTCGGCGCGTT
	OsF5H-qR	TGATGCCGTTGGTGTCCGCC
LOC_Os11g32650	OsCHS-qF	GCCGACTACCCGGACTACTA
	OsCHS-qR	TCTTCCTGATCTGCGACTTG
LOC_Os11g02440	Os11g02440-F	AAGCCATTGTCACTGCTTGC
	Os11g02440-R	TCCAACTCTCCAAATGCGCT
LOC_Os12g02370	Os12g02370-F	GGCCCTAGTTTCTGCTCCTG
	Os12g02370-R	TTGTCCACTGACACGAGACG
LOC_Os01g44260	OsDFR-qF	TCAAGCCCACCGTGGAAGGGAT
	OsDFR-qR	TCGATGTCGCTCCAGTCGTCGT
LOC_Os04g56700	Os04g56700-F	TCAAGAACGCGGATCACCAG
	Os04g56700-R	GTACATCTCCGCGAACGTGA
LOC_Os02g02820	TDR-qRT-F	GGAGGAGTAACAAGGACCCA
	TDR-qRT-R	ACCTCCAGCAGCGAGTCCCT
LOC_Os01g18870	TIP2-qRT-F	GTGGAGGACGACGTGAACAT
	TIP2-qRT-R	CACCACTTCAATCAGCCTGC
LOC_Os02g28970	MTR1-qRT-F	CTCTTTCGTCCTCTGCTTCTAAC
	MTR1-qRT-R	GGCAGTAGCACGATATGTCATC

## Sheet: S2
Table S2. Summary of the sequence data from Illumina sequencing
Sample name	Replicate	Clean reads	Mapped reads	Mapped unique reads	Mapping ratio	Mapped unique genes
CK-SDWG005	1	20068377	17457481	16957177	0.845	28534
CK-SDWG005	2	20715927	18312879	17817078	0.8601	26867
CK-SDWG005	3	20655156	18203013	17657261	0.8549	27720
T36-SDWG005	1	20631300	18341225	17772290	0.8614	29071
T36-SDWG005	2	20596884	18310629	17760210	0.8623	27614
T36-SDWG005	3	20590578	18444220	17939776	0.8713	28913
T38-SDWG005	1	20636455	18242626	17720709	0.8587	28992
T38-SDWG005	2	20569671	18019031	17508474	0.8512	30324
T38-SDWG005	3	20686885	18310634	17836803	0.8622	28741
CK-MH101	1	20116401	17843247	17382666	0.8641	27873
CK-MH101	2	20637212	18449667	17960674	0.8703	28344
CK-MH101	3	20089086	17786999	17332831	0.8628	27918
T36-MH101	1	20769896	18854911	18318725	0.882	28434
T36-MH101	2	20704647	18551363	18039851	0.8713	28490
T36-MH101	3	20790672	18664745	18177215	0.8743	28303
T38-MH101	1	20081764	17973178	17497500	0.8713	28797
T38-MH101	2	20774287	18385243	17918804	0.8625	28899
T38-MH101	3	20056568	17677194	17162375	0.8557	28215

## Sheet: S3
Table S3. DEGs under both T36 and T38 treatment reltaive to the control in SDWG005 or MH101
Gene ID	log2FC				annotation
	SDWG005-28-3d-vs-SDWG005-36-3d	SDWG005-28-3d-vs-SDWG005-38-3d	MH101-28-3d-vs-MH101-36-3d	MH101-28-3d-vs-MH101-38-3d
LOC_Os01g21620	not available	3.11725	1.31507	1.49593	3-ketoacyl-CoA synthase 2
LOC_Os08g15180	not available	not available	2.87622	3.05068	60S acidic ribosomal protein family
LOC_Os08g33880	not available	not available	1.58022	1.6803	A20/AN1-like zinc finger family protein
LOC_Os09g28400	not available	not available	6.44416	5.33765	alpha-amylase-like
LOC_Os02g49790	not available	not available	3.2482	3.54955	aluminum-activated malate transporter 9
LOC_Os12g04690	not available	not available	-2.47751	-2.80038	Ankyrin repeat family protein
LOC_Os08g31870	not available	not available	3.14519	4.05406	ATPase, AAA-type, CDC48 protein
LOC_Os06g51060	not available	not available	2.7162	2.9515	basic chitinase
LOC_Os06g12440	not available	4.83451	3.54841	5.45529	Bifunctional inhibitor/lipid-transfer protein/seed storage 2S albumin superfamily protein
LOC_Os10g29440	not available	not available	3.12133	2.66299	BTB/POZ/MATH-domains containing protein
LOC_Os08g41120	not available	not available	3.76401	4.02266	BTB-POZ and MATH domain 1
LOC_Os10g29100	not available	not available	3.04362	3.26752	BTB-POZ and MATH domain 1
LOC_Os08g13250	not available	not available	2.70953	3.87973	BTB-POZ and MATH domain 2
LOC_Os04g14990	not available	not available	3.88285	3.66142	BURP domain-containing protein
LOC_Os11g25610	not available	not available	3.34314	3.89007	C2H2-like zinc finger protein
LOC_Os01g66570	not available	not available	1.94492	1.96192	C2H2-type zinc finger family protein
LOC_Os03g60570	not available	not available	-3.13229	-4.95854	C2H2-type zinc finger family protein
LOC_Os04g43200	not available	6.84208	1.86903	3.06203	Caleosin-related family protein
LOC_Os06g14350	not available	7.90529	3.50058	5.7243	Caleosin-related family protein
LOC_Os01g53650	not available	not available	2.26098	1.86556	CCCH-type zinc finger protein with ARM repeat domain
LOC_Os06g44160	not available	not available	-2.45806	-2.79093	Chaperone DnaJ-domain superfamily protein
LOC_Os11g47570	not available	3.69478	4.43294	3.17334	chitinase A
LOC_Os08g16910	not available	not available	5.49575	6.95551	cinnamyl alcohol dehydrogenase 6
LOC_Os08g28710	not available	not available	-10.2327	-10.0973	CRINKLY4 related 3
LOC_Os03g09820	not available	not available	1.77344	1.51645	Cyclin-like family protein
LOC_Os04g01710	not available	not available	3.3011	5.14941	Cysteine proteinases superfamily protein
LOC_Os07g35740	not available	not available	2.54163	5.11429	cysteine-rich RLK (RECEPTOR-like protein kinase) 25
LOC_Os12g05440	not available	not available	-5.173	-1.67859	cytochrome P450, family 94, subfamily C, polypeptide 1
LOC_Os09g10054	not available	not available	2.83514	3.65075	Disease resistance protein (CC-NBS-LRR class) family
LOC_Os02g30700	not available	not available	4.68925	4.95722	Duplicated homeodomain-like superfamily protein
LOC_Os01g03310	not available	not available	-5.66767	-3.5969	expressed protein
LOC_Os01g09140	not available	not available	3.16722	2.67521	expressed protein
LOC_Os01g14230	not available	not available	3.02188	3.69387	expressed protein
LOC_Os01g22209	not available	not available	-1.50266	-2.06633	expressed protein
LOC_Os01g24420	not available	not available	1.67301	2.8541	expressed protein
LOC_Os01g34980	not available	not available	3.56221	4.12453	expressed protein
LOC_Os01g35000	not available	not available	5.01307	4.15378	expressed protein
LOC_Os01g36740	not available	not available	1.43168	1.19087	expressed protein
LOC_Os01g42200	not available	not available	3.90892	5.33721	expressed protein
LOC_Os01g45410	not available	not available	2.76666	3.08377	expressed protein
LOC_Os02g40630	not available	not available	3.46671	3.72995	expressed protein
LOC_Os02g40760	not available	not available	2.91831	3.41057	expressed protein
LOC_Os02g53440	not available	not available	3.06388	2.58537	expressed protein
LOC_Os03g19170	not available	not available	3.79082	4.55727	expressed protein
LOC_Os03g20830	not available	not available	3.22647	3.19808	expressed protein
LOC_Os03g26784	not available	not available	2.34365	2.1516	expressed protein
LOC_Os03g32302	not available	not available	-1.40307	-1.58553	expressed protein
LOC_Os03g39370	not available	not available	1.61455	1.6123	expressed protein
LOC_Os03g56480	not available	7.20822	1.96953	3.95447	expressed protein
LOC_Os03g56510	not available	not available	2.91903	2.7517	expressed protein
LOC_Os03g62840	not available	not available	3.79717	3.01981	expressed protein
LOC_Os04g08800	not available	not available	4.04543	4.83914	expressed protein
LOC_Os04g27750	not available	not available	-1.37551	-1.70143	expressed protein
LOC_Os04g31430	not available	not available	2.40483	3.59303	expressed protein
LOC_Os04g38500	not available	not available	2.89064	3.36029	expressed protein
LOC_Os04g42970	not available	not available	4.95539	5.67834	expressed protein
LOC_Os04g56280	not available	not available	3.38504	3.96818	expressed protein
LOC_Os05g15100	not available	not available	3.36788	3.64856	expressed protein
LOC_Os05g39490	not available	not available	2.91568	2.98361	expressed protein
LOC_Os06g05470	not available	not available	-2.68667	-1.56565	expressed protein
LOC_Os06g06270	not available	not available	2.38998	1.54744	expressed protein
LOC_Os07g04940	not available	not available	3.35362	4.44886	expressed protein
LOC_Os07g09130	not available	not available	2.48857	2.6896	expressed protein
LOC_Os07g23890	not available	not available	3.42943	3.87904	expressed protein
LOC_Os07g47840	not available	not available	-4.75542	-2.25437	expressed protein
LOC_Os08g13230	not available	not available	2.83878	3.0604	expressed protein
LOC_Os08g17330	not available	not available	2.49962	2.97182	expressed protein
LOC_Os08g18060	not available	not available	1.76697	1.94697	expressed protein
LOC_Os08g29750	not available	not available	1.30557	1.43552	expressed protein
LOC_Os08g35580	not available	not available	-6.71814	-7.13264	expressed protein
LOC_Os09g36380	not available	not available	3.52482	3.22571	expressed protein
LOC_Os10g21040	not available	not available	3.04807	2.72625	expressed protein
LOC_Os10g22770	not available	not available	3.09335	2.72583	expressed protein
LOC_Os10g24000	not available	not available	1.41705	1.67619	expressed protein
LOC_Os10g24690	not available	not available	-1.8886	-3.02439	expressed protein
LOC_Os10g42080	not available	not available	2.18604	2.14779	expressed protein
LOC_Os11g30620	not available	not available	2.92816	5.77378	expressed protein
LOC_Os11g32310	not available	not available	4.57898	4.7627	expressed protein
LOC_Os11g33170	not available	not available	2.99891	2.68771	expressed protein
LOC_Os11g39680	not available	not available	4.75753	4.15385	expressed protein
LOC_Os11g41950	not available	not available	4.09089	3.97984	expressed protein
LOC_Os12g05580	not available	not available	3.09234	4.53816	expressed protein
LOC_Os12g14170	not available	not available	3.01012	3.38588	expressed protein
LOC_Os12g26510	not available	not available	1.0753	1.38588	expressed protein
LOC_Os12g29160	not available	not available	2.11529	3.00153	expressed protein
LOC_Os12g34640	not available	not available	-2.72553	-2.89015	expressed protein
LOC_Os12g34802	not available	not available	1.16192	1.08551	expressed protein
LOC_Os12g36430	not available	not available	2.42859	4.62091	expressed protein
LOC_Os12g36850	not available	3.33457	4.47633	5.15035	expressed protein
LOC_Os03g05900	not available	not available	4.84191	3.31278	FAD/NAD(P)-binding oxidoreductase family protein
LOC_Os12g30950	not available	not available	3.81427	3.78471	F-box and associated interaction domains-containing protein
LOC_Os03g24200	not available	not available	3.05799	1.95253	F-box family protein
LOC_Os03g44980	not available	not available	3.86678	3.57256	F-box family protein
LOC_Os03g46530	not available	not available	4.22644	3.51115	F-box family protein
LOC_Os04g31540	not available	not available	2.74719	3.046	F-box family protein
LOC_Os04g40770	not available	not available	2.64894	1.94751	F-box family protein
LOC_Os08g23960	not available	not available	4.71451	5.1976	F-box family protein
LOC_Os08g34860	not available	not available	2.99114	2.22238	F-box family protein
LOC_Os09g21700	not available	not available	2.76392	3.14254	F-box family protein
LOC_Os11g42240	not available	not available	3.36087	3.33597	F-box family protein
LOC_Os11g38180	not available	not available	4.1321	4.14945	F-box family protein with a domain of unknown function (DUF295)
LOC_Os02g28600	not available	3.11612	3.5488	4.43999	F-box/RNI-like superfamily protein
LOC_Os11g42310	not available	not available	3.199	4.18701	F-box/RNI-like superfamily protein
LOC_Os12g34200	not available	not available	2.8591	3.26494	F-box/RNI-like superfamily protein
LOC_Os12g34290	not available	not available	4.4336	5.48764	F-box/RNI-like superfamily protein
LOC_Os04g19810	not available	not available	4.31445	5.00288	F-box/RNI-like/FBD-like domains-containing protein
LOC_Os03g26430	not available	7.64576	4.30615	8.11924	Galactose mutarotase-like superfamily protein
LOC_Os06g50940	not available	not available	4.03105	3.17541	GDSL-like Lipase/Acylhydrolase superfamily protein
LOC_Os03g52570	not available	not available	2.88136	4.23232	glycerol-3-phosphate acyltransferase 6
LOC_Os04g57490	not available	not available	2.29988	2.2734	Granulin repeat cysteine protease family protein
LOC_Os05g07010	not available	not available	-9.58773	-10.3701	Homeodomain-like superfamily protein
LOC_Os11g13980	not available	not available	-2.451	-2.07757	HSP20-like chaperones superfamily protein
LOC_Os04g46140	not available	not available	3.95947	6.07888	HXXXD-type acyl-transferase family protein
LOC_Os05g47580	not available	not available	3.56221	4.85027	hydroxyproline-rich glycoprotein family protein
LOC_Os07g04930	not available	not available	3.03703	4.09984	hydroxyproline-rich glycoprotein family protein
LOC_Os04g46410	not available	not available	-3.29603	-2.57548	Integrase-type DNA-binding superfamily protein
LOC_Os02g12700	not available	not available	2.50854	2.14167	interferon-related developmental regulator family protein / IFRD protein family
LOC_Os05g14820	not available	not available	6.29087	6.89004	lysine histidine transporter 1
LOC_Os06g02250	not available	not available	2.89001	2.78087	myb domain protein 9
LOC_Os09g12380	not available	not available	1.95762	1.85695	NAC (No Apical Meristem) domain transcriptional regulator superfamily protein
LOC_Os01g01430	not available	not available	4.02213	2.77883	NAC domain containing protein 47
LOC_Os05g35140	not available	not available	3.43576	3.84379	Nodulin MtN3 family protein
LOC_Os05g51090	not available	not available	1.89495	2.73442	Nodulin MtN3 family protein
LOC_Os11g07700	not available	not available	3.10462	2.85993	NTM1-like 8
LOC_Os01g28500	not available	5.19193	3.5137	3.06359	pathogenesis-related gene 1
LOC_Os03g61470	not available	not available	-3.59434	-2.56842	PLANT CADMIUM RESISTANCE 2
LOC_Os12g27102	not available	not available	1.26673	2.47508	PLC-like phosphodiesterase family protein
LOC_Os07g07430	not available	not available	2.13943	2.13407	Polynucleotidyl transferase, ribonuclease H-like superfamily protein
LOC_Os10g03560	not available	not available	2.94582	2.8937	Polynucleotidyl transferase, ribonuclease H-like superfamily protein
LOC_Os12g30570	not available	not available	2.59008	2.35567	Protein kinase superfamily protein
LOC_Os06g24490	not available	not available	3.55819	4.45046	Protein of unknown function (DUF679)
LOC_Os09g25220	not available	not available	3.3054	3.38174	RING/U-box superfamily protein
LOC_Os11g05230	not available	not available	3.28748	3.0265	RING/U-box superfamily protein
LOC_Os03g10110	not available	not available	-4.08298	-3.09484	RmlC-like cupins superfamily protein
LOC_Os03g08660	not available	not available	5.37096	4.62502	serine acetyltransferase 2;2
LOC_Os11g11720	not available	not available	2.04649	2.71238	Serine protease inhibitor (SERPIN) family protein
LOC_Os06g14630	not available	not available	3.44848	4.65003	SGNH hydrolase-type esterase superfamily protein
LOC_Os07g05150	not available	not available	2.9908	2.94401	SKP1-like 11
LOC_Os07g05160	not available	not available	2.46834	2.54829	SKP1-like 4
LOC_Os08g28800	not available	not available	2.53016	1.71641	SKP1-like 4
LOC_Os02g13180	not available	not available	2.34625	2.70456	SKP1-like 9
LOC_Os04g42740	not available	not available	3.43576	4.5059	S-locus lectin protein kinase family protein
LOC_Os10g34130	not available	not available	3.37274	4.50373	SPFH/Band 7/PHB domain-containing membrane-associated protein family
LOC_Os01g25500	not available	not available	3.35794	4.80781	sterol carrier protein 2
LOC_Os05g06100	not available	5.17112	2.71539	3.86299	TRAF-like superfamily protein
LOC_Os01g20030	not available	not available	-3.77835	-3.64251	transcription factor-related
LOC_Os08g08760	not available	not available	3.96864	5.62157	ubiquitin 12
LOC_Os09g16090	not available	not available	2.29996	5.06748	UDP-Glycosyltransferase superfamily protein
LOC_Os04g54230	not available	not available	3.18389	4.41005	Wound-responsive family protein
LOC_Os06g38040	not available	not available	3.31288	3.78957	Zinc finger (C3HC4-type RING finger) family protein
LOC_Os04g41060	not available	not available	2.35828	2.8469	Zinc finger C-x8-C-x5-C-x3-H type family protein
LOC_Os03g47896	9.99743	10.6806	not available	not available	expressed protein
LOC_Os03g11350	9.26233	11.2079	1.6552	1.23947	UDP-Glycosyltransferase superfamily protein
LOC_Os03g46150	8.76982	9.06126	2.28108	3.15534	Bifunctional inhibitor/lipid-transfer protein/seed storage 2S albumin superfamily protein	OsLTPG26
LOC_Os07g07920	8.40496	8.83971	2.92555	4.07126	Bifunctional inhibitor/lipid-transfer protein/seed storage 2S albumin superfamily protein	OsLTPG17
LOC_Os03g17350	7.69653	8.11176	2.88935	3.45478	ABC-2 type transporter family protein	OsABCG5
LOC_Os09g23620	7.45384	8.03909	2.78737	3.1803	myb domain protein 43	OsMyb10
LOC_Os03g27480	7.33785	8.53761	2.04276	4.1239	serine carboxypeptidase-like 51	OsSCP14
LOC_Os02g20560	7.21446	9.51082	4.08876	6.75769	FASCICLIN-like arabinogalactan-protein 11	OsFLA15
LOC_Os07g46210	7.11501	8.50817	1.59439	2.23316	Tetratricopeptide repeat (TPR)-like superfamily protein	OsLTPL2
LOC_Os08g37300	7.09325	7.666	2.7678	3.62708	Bifunctional inhibitor/lipid-transfer protein/seed storage 2S albumin superfamily protein
LOC_Os08g24790	7.06319	7.71979	3.13661	4.21564	Auxin-responsive family protein
LOC_Os01g61160	6.83135	7.30948	2.18895	3.04636	laccase 12	OsLAC3
LOC_Os06g02360	6.76951	7.63213	2.7411	1.98091	SKP1-like 4	OSK10
LOC_Os03g02700	6.76034	10.3939	1.26876	1.05283	Glucose-methanol-choline (GMC) oxidoreductase family protein
LOC_Os07g04960	6.719	7.03284	2.31313	3.44296	hydroxyproline-rich glycoprotein family protein
LOC_Os04g42550	6.71597	7.71173	2.31772	1.68958	expressed protein
LOC_Os02g42800	6.69139	7.43047	3.67319	3.95232	UBX domain-containing protein
LOC_Os06g40550	6.68745	8.46497	1.08315	1.33167	ABC-2 type transporter family protein	OsABCG15
LOC_Os06g41800	6.60085	7.99331	2.99953	3.47887	NAD(P)-binding Rossmann-fold superfamily protein	OsCCR28
LOC_Os07g05180	6.54878	7.47977	2.18304	1.61672	SKP1-like 11	OSK6
LOC_Os07g04950	6.49828	6.87574	2.55832	3.21209	hydroxyproline-rich glycoprotein family protein
LOC_Os08g19330	6.49479	7.51384	1.00658	1.17578	expressed protein
LOC_Os09g39060	6.47026	9.20469	1.97584	6.88956	Cysteine proteinases superfamily protein
LOC_Os07g37090	6.44093	8.29486	1.0392	0.735442	expressed protein
LOC_Os03g07140	6.3882	8.34313	1.21741	1.21135	Jojoba acyl CoA reductase-related male sterility protein	OsDPW1
LOC_Os03g56944	6.37425	6.73734	2.87837	3.80987	hydroxyproline-rich glycoprotein family protein
LOC_Os03g22020	6.2596	7.84476	2.39741	4.90375	Peroxidase superfamily protein	prx40
LOC_Os11g10910	6.25253	7.48099	1.86939	1.81758	Eukaryotic aspartyl protease family protein
LOC_Os08g13740	6.24564	7.45401	2.95065	1.7998	expressed protein
LOC_Os08g33150	6.22298	7.13789	2.07649	2.26496	myb domain protein 43
LOC_Os02g50000	6.13141	6.66144	3.98621	5.2631	GDSL-like Lipase/Acylhydrolase superfamily protein	OsGELP43
LOC_Os04g53810	6.09303	8.64435	1.7185	4.84604	NAD(P)-binding Rossmann-fold superfamily protein
LOC_Os12g26690	6.08064	6.57939	not available	-5.12548e-15	expressed protein
LOC_Os07g09730	6.05488	6.83577	2.32957	1.66967	expressed protein
LOC_Os01g41200	6.04762	6.19887	3.73495	4.95702	Heavy metal transport/detoxification superfamily protein
LOC_Os01g40400	6.02907	7.20893	3.8114	4.03053	histone deacetylase 1	OsSTA18
LOC_Os06g12410	6.02608	6.45405	4.45016	5.92016	GDSL-like Lipase/Acylhydrolase superfamily protein
LOC_Os08g09360	6.00332	6.96083	2.35189	2.51353	expressed protein
LOC_Os07g40890	5.98321	7.56857	1.59281	2.9403	hydroxyproline-rich glycoprotein family protein
LOC_Os04g33720	5.97313	8.6207	-0.235815	6.66431	cell wall invertase 2	OSINV4
LOC_Os04g48210	5.93402	6.76672	2.5959	2.87643	cytochrome P450, family 87, subfamily A, polypeptide 2
LOC_Os07g14750	5.92832	7.19477	2.36667	2.02511	60S acidic ribosomal protein family
LOC_Os05g07060	5.89744	9.86902	2.25999	7.58097	FASCICLIN-like arabinogalactan-protein 11	OsFLA9
LOC_Os02g54690	5.89009	7.86633	2.08753	2.30209	eukaryotic translation initiation factor 3G1
LOC_Os05g15630	5.85672	6.07369	2.78131	3.78461	Uncharacterised protein family (UPF0497)	OsBLE3
LOC_Os07g32080	5.85487	7.10242	1.74442	1.75914	Cyclin-like family protein
LOC_Os04g37550	5.84756	7.2155	3.22133	5.39622	Eukaryotic aspartyl protease family protein
LOC_Os06g16350	5.83342	6.20322	2.61003	3.38936	Peroxidase superfamily protein	prx77
LOC_Os03g61290	5.82754	6.82898	1.56373	1.46662	cation/H+ exchanger 19	OsCHX13
LOC_Os10g10260	5.82588	7.04404	0.767554	1.24342	Transcription elongation factor (TFIIS) family protein	OsMed26_4
LOC_Os01g68210	5.82461	6.87897	2.35526	2.03481	expressed protein
LOC_Os09g04050	5.78894	6.49016	3.18187	5.3159	cinnamoyl coa reductase 1	OsCCR17
LOC_Os01g66260	5.7484	6.71323	0.609175	1.00452	expressed protein
LOC_Os01g50330	5.74052	6.79628	3.18101	2.4665	Calcium-dependent phosphotriesterase superfamily protein	OsSTRL1
LOC_Os09g38050	5.69944	6.46912	2.86327	2.53782	expressed protein
LOC_Os07g23190	5.69625	6.61528	2.24285	1.93496	Protein of unknown function (DUF707)
LOC_Os03g10478	5.68083	7.60132	2.03689	2.05345	Glycosyl hydrolase family 10 protein
LOC_Os01g13850	5.65443	6.96716	2.23664	1.47482	expressed protein
LOC_Os04g50770	5.61803	8.48454	2.53508	6.42603	myb domain protein 63	OsMYB58/63
LOC_Os08g24200	5.59635	6.07981	0.00893806	0.350886	expressed protein
LOC_Os09g13650	5.54976	7.27394	2.05764	4.67125	TPX2 (targeting protein for Xklp2) protein family
LOC_Os02g04430	5.53506	5.88643	2.36888	3.64333	STRUBBELIG-receptor family 3
LOC_Os07g40850	5.52573	6.39658	1.12462	2.33449	hydroxyproline-rich glycoprotein family protein
LOC_Os12g12580	5.5203	6.16979	-2.32965	-0.794972	Zinc-binding dehydrogenase family protein	ClpC2
LOC_Os01g43940	5.44184	6.91056	2.37429	1.58494	oligopeptide transporter 4
LOC_Os02g33170	5.43899	9.21854	3.8117	5.69934	Pollen Ole e 1 allergen and extensin family protein
LOC_Os06g47270	5.42862	6.66221	0.707859	0.756074	RING/U-box superfamily protein
LOC_Os08g24820	5.42565	6.39654	1.81565	1.87572	expressed protein
LOC_Os03g57970	5.40354	6.27905	2.29921	3.56357	Bifunctional inhibitor/lipid-transfer protein/seed storage 2S albumin superfamily protein	OsLTPG7
LOC_Os01g47670	5.37598	6.18808	1.55602	1.36423	NAC (No Apical Meristem) domain transcriptional regulator superfamily protein	ONAC141
LOC_Os02g45100	5.36344	5.8047	1.88761	1.70954	translocase of inner mitochondrial membrane 23
LOC_Os07g49050	5.36119	6.35061	2.23557	2.01856	expressed protein
LOC_Os09g31434	5.35465	6.37655	1.81268	1.53628	expressed protein
LOC_Os12g42340	5.34534	5.30442	2.78244	2.64722	F-box and associated interaction domains-containing protein
LOC_Os04g34480	5.32329	6.2118	0.369002	0.345485	plantacyanin	OsENODL13
LOC_Os08g37970	5.32152	5.65946	2.45396	3.52323	myb domain protein 93
LOC_Os02g39260	5.31414	6.79218	0.963922	0.260135	CYCLIN A3;4
LOC_Os09g10300	5.2694	6.56261	1.93783	2.75456	SKP1-like 4
LOC_Os12g13930	5.26879	6.58022	2.63709	2.7706	Beta-ketoacyl reductase 3-oxoacyl-reductase
LOC_Os11g41960	5.26641	5.93077	1.76342	1.65264	expressed protein
LOC_Os03g30250	5.25095	8.11624	2.29055	6.23609	COBRA-like extracellular glycosyl-phosphatidyl inositol-anchored protein family
LOC_Os03g46180	5.24809	5.19664	1.61028	2.44486	Bifunctional inhibitor/lipid-transfer protein/seed storage 2S albumin superfamily protein
LOC_Os05g05920	5.23155	7.82697	0.326756	0.447663	expressed protein
LOC_Os01g14880	5.23147	6.60672	1.56995	1.74938	expressed protein
LOC_Os07g40830	5.20161	8.40422	0.183882	0.901923	hydroxyproline-rich glycoprotein family protein
LOC_Os07g47410	5.19571	6.15418	3.44932	2.89186	Transducin/WD40 repeat-like superfamily protein
LOC_Os07g47210	5.16044	5.54912	2.83303	3.67727	GDSL-like Lipase/Acylhydrolase superfamily protein	OsGELP94
LOC_Os07g40870	5.14324	5.8905	2.26419	3.75231	hydroxyproline-rich glycoprotein family protein
LOC_Os03g05530	5.13842	5.85781	not available	not available	nodulin MtN21 /EamA-like transporter family protein
LOC_Os05g32300	5.13152	6.64415	0.897283	0.772363	expressed protein
LOC_Os10g20860	5.11998	7.23938	3.4615	6.29556	Bifunctional inhibitor/lipid-transfer protein/seed storage 2S albumin superfamily protein	OsHyPRP11
LOC_Os10g30290	5.11923	5.75989	2.36738	4.87372	GDSL-like Lipase/Acylhydrolase superfamily protein	OsGELP107
LOC_Os08g37660	5.10404	5.91332	-3.24734	-4.87206	early nodulin-like protein 17	OsUCL29
LOC_Os05g49900	5.10248	6.79987	2.6442	3.22958	3-ketoacyl-CoA synthase 11
LOC_Os11g18570	5.09649	9.40125	3.49297	6.77709	cytochrome P450, family 87, subfamily A, polypeptide 2
LOC_Os05g35400	5.08154	6.57757	2.18893	1.92704	Heat shock protein 70 (Hsp 70) family protein	OsBiP4
LOC_Os12g44260	5.0724	6.58653	2.23908	1.79162	expressed protein
LOC_Os04g53606	5.04442	6.82765	3.23725	3.13575	expressed protein
LOC_Os04g44120	5.0432	5.4236	1.97962	3.09395	expressed protein
LOC_Os08g41660	5.03304	5.22732	3.39596	3.23433	expressed protein
LOC_Os01g14030	5.0294	7.90694	0.609905	0.485958	LOB domain-containing protein 2
LOC_Os03g31430	5.00234	7.52689	not available	not available	terpene synthase 21	OsTPS14
LOC_Os02g10150	4.99654	6.62406	4.44913	6.25506	bZIP transcription factor family protein	OsbZIP17
LOC_Os08g38170	4.98196	7.28456	1.67331	4.85133	DNA glycosylase superfamily protein
LOC_Os01g44260	4.97466	4.04224	1.56482	2.43288	dihydroflavonol 4-reductase	OsDFR
LOC_Os04g47390	4.95677	6.84519	5.6265	6.9404	GDSL-like Lipase/Acylhydrolase superfamily protein	OsGELP57
LOC_Os05g03160	4.95517	4.18657	4.34685	4.88801	LOB domain-containing protein 11
LOC_Os11g17504	4.93527	9.04172	2.32209	4.74241	alpha/beta-Hydrolases superfamily protein
LOC_Os05g50100	4.93227	6.81213	1.02524	1.5523	expressed protein
LOC_Os03g57980	4.92894	5.06565	2.65501	3.49236	Bifunctional inhibitor/lipid-transfer protein/seed storage 2S albumin superfamily protein	OsLTPG8
LOC_Os09g35010	4.91557	3.35383	-1.18928	-5.96439	dehydration response element B1A	OsDREB1B
LOC_Os08g06540	4.91239	4.86827	2.24492	2.89172	expressed protein
LOC_Os07g32870	4.90954	5.89181	0.512125	0.0625148	expressed protein
LOC_Os07g09840	4.89414	6.15369	1.80402	1.64499	expressed protein
LOC_Os01g62490	4.8872	6.02185	2.82893	4.71289	laccase 17	OsLAC5
LOC_Os03g45619	4.86645	7.40662	5.20446	9.49658	cytochrome P450, family 87, subfamily A, polypeptide 2	OsCYP87C2
LOC_Os04g39470	4.85872	4.97384	0.232736	0.179442	myb domain protein 103	OsMYB80
LOC_Os06g34840	4.85154	5.20654	-0.0534238	1.66049	lipid transfer protein 6	OsLTP1.6
LOC_Os09g10260	4.85037	6.37573	1.95907	1.8368	SKP1-like 11	OSK5
LOC_Os04g48350	4.84715	3.94678	-1.2433	-4.55015	C-repeat/DRE binding factor 2	OsDREB1E
LOC_Os08g23880	4.83901	6.12306	1.86233	2.14393	NAC domain containing protein 53	ONAC105
LOC_Os01g39070	4.79428	6.18754	-0.153915	0.28674	LOB domain-containing protein 22
LOC_Os07g42610	4.79291	5.98854	1.09653	1.85409	RING/U-box superfamily protein
LOC_Os11g02130	4.78674	8.6351	2.88206	7.23563	Peroxidase superfamily protein	OsPRX2
LOC_Os03g18250	4.77878	5.68486	2.59803	1.70223	expressed protein
LOC_Os04g35860	4.77643	5.39366	2.50931	1.87202	T-complex protein 11
LOC_Os11g10920	4.75444	6.24634	2.14039	1.38286	Protein of Unknown Function (DUF239)
LOC_Os02g40650	4.74757	6.12059	2.53726	2.73146	expressed protein
LOC_Os02g06380	4.74429	6.99423	1.90901	5.57018	Protein of unknown function (DUF579)
LOC_Os06g49660	4.74158	6.99232	2.2125	4.69582	HXXXD-type acyl-transferase family protein
LOC_Os11g04690	4.73641	5.22609	2.69764	2.41046	RING/U-box superfamily protein
LOC_Os08g31140	4.73313	5.04957	0.55367	1.42164	Heavy metal transport/detoxification superfamily protein
LOC_Os01g08810	4.71857	5.8915	3.51112	5.90781	cytochrome P450, family 96, subfamily A, polypeptide 10	OsCYP96E1
LOC_Os06g41830	4.70779	6.00462	1.72701	1.06691	Calcium-dependent phosphotriesterase superfamily protein	OsSTRL6
LOC_Os01g32920	4.70074	5.01094	1.44893	3.24614	zinc finger protein 6
LOC_Os07g32920	4.69215	5.70246	1.66762	-1.12147	expressed protein
LOC_Os07g10370	4.68563	6.11441	1.32082	0.946192	expressed protein
LOC_Os12g09320	4.67409	5.9863	2.36587	1.87375	amino acid permease 2	OsAAP12
LOC_Os04g49870	4.65186	5.32058	1.88985	1.65659	poly(A) polymerase 2
LOC_Os10g37100	4.64779	7.31571	2.43934	3.31743	cytochrome P450, family 87, subfamily A, polypeptide 6	OsCYP89B4
LOC_Os07g05460	4.63983	4.82981	1.3536	3.32639	flavonol sulfotransferase
LOC_Os01g11830	4.62707	3.59196	not available	1.08386	senescence-associated gene 12
LOC_Os05g35690	4.61376	7.945	4.58104	8.89586	GAST1 protein homolog 3
LOC_Os05g04500	4.6122	7.54333	2.48382	6.12576	Peroxidase superfamily protein	Osprx71
LOC_Os05g01580	4.6027	6.90981	0.579139	3.03737	nodulin MtN21 /EamA-like transporter family protein
LOC_Os04g33150	4.59753	5.5449	0.999531	1.1588	expressed protein
LOC_Os03g62410	4.59259	6.41795	-1.32299	0.73786	phospholipase D delta	OsPLDdelta2	RPLD5	OsPLDnu1
LOC_Os09g16050	4.58999	6.26831	not available	-5.12548e-15	Ankyrin repeat family protein
LOC_Os01g50750	4.58255	7.32138	1.22853	1.83137	RING/U-box superfamily protein
LOC_Os08g28820	4.58201	6.00997	3.20371	3.03381	SKP1-like 4	OSK15
LOC_Os01g67810	4.57787	4.84953	-4.61686	-3.9236	exocyst subunit exo70 family protein F1	OsEXO70FX15
LOC_Os01g48570	4.56774	5.56716	1.86065	2.05189	expressed protein
LOC_Os12g43510	4.56746	4.98606	3.04948	4.29555	expressed protein
LOC_Os09g10270	4.56298	6.03885	1.29697	1.41495	SKP1-like 4	OSK12
LOC_Os09g22460	4.5598	5.23987	3.15505	2.86559	expressed protein
LOC_Os11g05200	4.55554	5.72558	1.40724	1.81148	RING/U-box superfamily protein
LOC_Os04g30010	4.55145	5.53442	0.822705	1.47325	wall-associated kinase 2	OsWAK45
LOC_Os08g04160	4.54975	5.79494	-1.87543	-1.52137	expressed protein
LOC_Os08g07520	4.54938	5.24326	2.96525	3.80539	expressed protein
LOC_Os07g41070	4.5485	7.38206	2.56324	6.73699	dihydroflavonol 4-reductase	DHFR
LOC_Os08g42880	4.5411	6.70199	1.46891	1.25014	expressed protein
LOC_Os03g29930	4.5411	4.32842	-1.86789	-1.78572	expressed protein
LOC_Os02g43660	4.52982	5.16547	2.47492	3.27036	Cupredoxin superfamily protein	OsUCL4
LOC_Os03g02070	4.52678	6.27678	1.58296	4.08891	Copper transport protein family
LOC_Os02g19380	4.52294	6.01477	1.9369	1.42084	microfibrillar-associated protein-related
LOC_Os11g39780	4.52027	5.75991	1.93365	1.93119	expressed protein
LOC_Os04g40800	4.50612	5.22697	2.55609	1.20726	F-box/RNI-like superfamily protein	OsFbox224
LOC_Os08g08690	4.49535	4.78756	not available	-5.12548e-15	expressed protein
LOC_Os07g40860	4.48802	7.10096	1.9384	5.51355	expressed protein
LOC_Os05g29790	4.48609	5.91378	-0.296942	-0.754383	Plant invertase/pectin methylesterase inhibitor superfamily	OsPME17
LOC_Os09g25490	4.48226	6.82461	1.74093	4.9449	Cellulose synthase family protein	OsCESA9
LOC_Os11g01050	4.47349	5.29063	3.62284	3.77758	exocyst subunit exo70 family protein H6
LOC_Os08g09770	4.47211	5.70638	1.64543	1.40761	Heat shock protein 70 (Hsp 70) family protein	OsBiP5
LOC_Os04g47110	4.45143	4.51161	1.07135	1.46964	expressed protein
LOC_Os02g38260	4.44524	7.22067	0.347564	0.515642	Cellulase (glycosyl hydrolase family 5) protein	OsLSSR1
LOC_Os02g12720	4.44213	4.97962	2.56777	1.6835	interferon-related developmental regulator family protein / IFRD protein family
LOC_Os03g60300	4.44027	4.62803	2.00496	3.34845	TRICHOME BIREFRINGENCE-LIKE 34	OsTBL3
LOC_Os02g47780	4.43851	4.75216	1.119	2.11989	alpha/beta-Hydrolases superfamily protein
LOC_Os01g06580	4.41732	6.52626	2.09801	4.79122	FASCICLIN-like arabinogalactan-protein 11	OsFLA8
LOC_Os03g11650	4.41575	6.04979	2.35921	4.27832	microtubule-associated proteins 70-2
LOC_Os04g31484	4.41082	5.08816	2.4056	3.84312	expressed protein
LOC_Os05g25480	4.40984	6.14131	1.65705	4.01007	Glycosyl hydrolase superfamily protein
LOC_Os01g67820	4.40939	2.66217	-3.75508	-3.15582	exocyst subunit exo70 family protein F1	OsEXO70F14
LOC_Os09g16060	4.39948	4.72844	not available	-5.12548e-15	expressed protein
LOC_Os12g44010	4.39181	9.41448	2.02119	3.09166	purple acid phosphatase 10	OsPAP10b
LOC_Os06g12330	4.38257	7.37266	0.475908	0.656055	amino acid permease 8	OsAAP12C
LOC_Os08g34460	4.3814	4.06116	-4.21383	-5.19424	tetraspanin8	OsTET12
LOC_Os03g39150	4.3782	5.50515	1.603	1.48655	Protein kinase superfamily protein
LOC_Os05g02140	4.37005	4.95667	-1.49898	0.035018	epsin N-terminal homology (ENTH) domain-containing protein / clathrin assembly protein-related
LOC_Os04g40580	4.37004	4.6133	-3.13144	1.79191	MBOAT (membrane bound O-acyl transferase) family protein
LOC_Os01g67010	4.36886	4.35974	-2.0953	0.363519	Cytochrome b561/ferric reductase transmembrane with DOMON related domain
LOC_Os07g32960	4.36482	5.24481	0.956032	-0.430208	expressed protein
LOC_Os06g21110	4.36429	7.00859	1.34611	4.05185	expressed protein
LOC_Os12g02080	4.36351	7.41792	2.60866	6.25862	Peroxidase superfamily protein	OsPRX1
LOC_Os11g37280	4.35789	8.33263	2.98245	4.28785	Bifunctional inhibitor/lipid-transfer protein/seed storage 2S albumin superfamily protein	Os C6	OsLTPG25
LOC_Os06g06700	4.34441	6.84629	2.55775	2.20815	expressed protein
LOC_Os01g02010	4.34271	6.69651	2.05576	5.31328	expressed protein
LOC_Os12g02240	4.33893	3.19845	-2.41476	-4.01007	expressed protein
LOC_Os03g24130	4.33438	3.79173	-0.144983	-0.0448783	expressed protein
LOC_Os10g28240	4.31492	4.6568	-5.02865	-4.82614	ATPase E1-E2 type family protein / haloacid dehalogenase-like hydrolase family protein	ACA13	osACA8
LOC_Os07g10330	4.30819	4.79997	1.00574	1.7909	expressed protein
LOC_Os04g19800	4.29649	5.92279	1.80098	2.79345	F-box/RNI-like/FBD-like domains-containing protein	OsFbox194
LOC_Os08g24170	4.29537	6.00802	1.89479	2.58882	expressed protein
LOC_Os10g40450	4.28818	5.98535	1.65876	1.08956	expressed protein
LOC_Os08g28890	4.28775	5.27544	0.585079	0.415917	Protein kinase superfamily protein
LOC_Os11g32650	4.2843	7.55706	2.15687	4.79151	Chalcone and stilbene synthase family protein	OSCHI1
LOC_Os06g14710	4.26752	4.57091	0.211962	-1.18014	myb domain protein r1
LOC_Os05g38350	4.26275	5.94645	1.18391	1.18586	glycerol-3-phosphate acyltransferase 5	OsGPAT
LOC_Os07g39720	4.25897	5.20018	-0.780336	-1.16373	ZCF37
LOC_Os04g08250	4.25804	5.56008	2.37242	3.29894	expressed protein
LOC_Os03g56450	4.25118	5.1246	3.43222	2.76563	expressed protein
LOC_Os02g05744	4.24335	5.98953	1.86521	4.56599	glycosyl hydrolase 9B8	OsGH9B7
LOC_Os04g24530	4.23776	5.91802	0.930548	1.0177	acyl-CoA synthetase 5	OsACO12
LOC_Os01g16980	4.23352	4.70487	0.125955	1.87165	expressed protein
LOC_Os10g36520	4.2309	4.53128	1.18865	1.11917	expressed protein
LOC_Os10g37770	4.23015	5.07091	0.431228	1.91676	S-adenosyl-L-methionine-dependent methyltransferases superfamily protein
LOC_Os03g47230	4.22547	4.55472	not available	not available	expressed protein
LOC_Os02g45530	4.22231	5.87442	1.5606	1.20353	Glucose-methanol-choline (GMC) oxidoreductase family protein	OsPSK5
LOC_Os02g50250	4.21618	4.8331	-0.701001	-1.28407	expressed protein
LOC_Os06g40880	4.20364	6.04865	0.548451	0.330971	Pectin lyase-like superfamily protein	OsPGL5
LOC_Os06g06570	4.19028	5.55022	1.80737	0.731092	expressed protein
LOC_Os05g04584	4.18392	6.48135	2.12552	4.86433	HXXXD-type acyl-transferase family protein	OsAT3
LOC_Os09g08440	4.1775	5.87358	1.53259	1.52958	Nodulin MtN3 family protein	OsSWEET7b
LOC_Os03g13080	4.17551	4.08069	1.25447	0.905877	Protein kinase superfamily protein	OsLYK5
LOC_Os11g25220	4.17551	3.87156	not available	not available	NAD(P)-binding Rossmann-fold superfamily protein
LOC_Os09g12590	4.16523	5.94067	1.82188	1.38403	sugar transporter 1
LOC_Os09g15440	4.16298	4.89538	4.1321	4.43629	expressed protein
LOC_Os05g38390	4.14924	4.96251	1.8103	3.10276	laccase 17	OsLAC13
LOC_Os02g52010	4.14417	4.50625	-0.772159	-1.14444	Phosphate-responsive 1 family protein
LOC_Os01g45730	4.13349	5.06655	2.9008	4.76194	Zinc finger C-x8-C-x5-C-x3-H type family protein	OsC3H9
LOC_Os03g62530	4.12657	5.93805	1.7954	0.873879	expressed protein
LOC_Os10g32980	4.11717	6.65266	1.7753	5.15362	cellulose synthase A4	OsCesA 7
LOC_Os10g34150	4.11172	6.25151	2.82692	3.75234	SPFH/Band 7/PHB domain-containing membrane-associated protein family
LOC_Os11g31940	4.11021	4.60188	2.24422	2.76328	GDSL-like Lipase/Acylhydrolase superfamily protein	OsGELP111
LOC_Os03g63390	4.1101	4.44796	1.27398	2.23743	plantacyanin	OsUCL12
LOC_Os02g51799	4.10873	4.08012	1.16553	1.83228	myb domain protein 93
LOC_Os12g34524	4.10687	5.29282	1.6723	3.72819	Peroxidase superfamily protein	prx138
LOC_Os11g14780	4.10382	5.30524	4.23705	3.30882	expressed protein
LOC_Os01g10760	4.103	4.66387	not available	-5.12548e-15	expressed protein
LOC_Os02g52180	4.10096	4.54864	3.5583	4.76874	Cupredoxin superfamily protein	OsUCL6
LOC_Os03g24250	4.09955	3.67952	1.2614	-0.797469	expressed protein
LOC_Os07g01110	4.09493	6.30322	2.04514	4.07431	laccase 7	OsLAC16
LOC_Os01g17030	4.08799	5.55974	1.49489	1.2514	Chaperone DnaJ-domain superfamily protein	OsDjC3
LOC_Os09g29390	4.07437	6.54016	2.00703	4.20226	uclacyanin 1	OsUCL31
LOC_Os04g37570	4.07203	6.93726	0.811239	0.930263	Eukaryotic aspartyl protease family protein	OsAP37
LOC_Os08g05520	4.06934	6.36299	1.97336	5.48748	myb domain protein 103	OsMYB103
LOC_Os06g47880	4.06653	5.52668	0.785287	0.825094	Protein kinase superfamily protein
LOC_Os01g04370	4.06112	2.9535	-3.30135	-1.85003	HSP20-like chaperones superfamily protein	Oshsp16.9A
LOC_Os03g18640	4.05945	5.64643	3.06585	4.17589	laccase 3	OsLAC12
LOC_Os01g10780	4.04817	5.41396	0.737287	1.10182	expressed protein
LOC_Os05g39250	4.04633	3.22192	0.0717788	-0.909543	PEBP (phosphatidylethanolamine-binding protein) family protein
LOC_Os01g70830	4.0399	5.78824	2.92106	5.14707	methyl esterase 1
LOC_Os07g41460	4.03303	4.45566	0.950979	2.06785	P-loop containing nucleoside triphosphate hydrolases superfamily protein
LOC_Os12g23950	4.03116	5.49903	3.12526	2.24925	Protein kinase superfamily protein
LOC_Os02g45160	4.01919	2.8563	1.07217	-0.380323	Aluminium activated malate transporter family protein	OsALMT7
LOC_Os09g28354	4.01133	6.03664	1.80167	4.11144	heat shock factor 4	OsHSF23
LOC_Os04g15690	4.00424	5.77511	1.94492	3.81981	Thioredoxin superfamily protein
LOC_Os03g47420	4.00147	5.3571	2.49251	1.63634	F-box and associated interaction domains-containing protein	OsFbox167
LOC_Os10g04429	3.99889	5.62702	2.02695	3.55905	HXXXD-type acyl-transferase family protein
LOC_Os12g34820	3.99505	3.86987	not available	-5.12548e-15	expressed protein
LOC_Os04g35690	3.99074	5.8865	0.858747	0.581733	Tetratricopeptide repeat (TPR)-like superfamily protein
LOC_Os06g40770	3.9885	6.42947	1.70202	2.10506	alpha carbonic anhydrase 7
LOC_Os09g35020	3.98524	1.7713	-2.68178	-7.19436	C-repeat/DRE binding factor 2	OsDREB1H
LOC_Os09g35030	3.98328	1.80998	-3.25909	-6.67571	C-repeat/DRE binding factor 2	OsDREB1A
LOC_Os03g08170	3.98156	6.79889	2.65649	5.63014	Protein kinase superfamily protein	OsRLCK103
LOC_Os04g45130	3.97544	5.44996	2.14524	3.07675	Copper transport protein family
LOC_Os01g11010	3.97192	4.303	1.47852	1.86179	Peptide-N4-(N-acetyl-beta-glucosaminyl)asparagine amidase A protein
LOC_Os02g45450	3.97167	2.85192	-4.29051	-8.94082	C-repeat-binding factor 4	OsDREB1G
LOC_Os01g02190	3.97106	5.19979	2.59675	3.19401	NOD26-like intrinsic protein 4;2	OsNIP4.1
LOC_Os09g21670	3.95816	4.72863	2.09892	1.60429	CDC68-related
LOC_Os01g06040	3.95601	7.24413	2.81428	4.45293	Protein of unknown function (DUF674)
LOC_Os05g33140	3.94618	7.03011	2.63772	6.4684	basic chitinase	Cht1
LOC_Os01g19020	3.92258	5.46484	2.24523	4.09391	Peroxidase superfamily protein
LOC_Os04g16970	3.918	5.76505	1.95345	4.71219	RING/U-box superfamily protein
LOC_Os02g39430	3.91714	4.84573	1.43135	1.60642	CYCLIN A3;4
LOC_Os07g13770	3.91688	6.20162	2.07919	4.50859	UDP-Glycosyltransferase superfamily protein	OsUGT710C2
LOC_Os12g35340	3.90029	2.22245	-0.274406	0.527734	Thioredoxin superfamily protein	OsGRX29
LOC_Os01g46460	3.89608	4.17097	1.93349	2.31747	expressed protein
LOC_Os11g04680	3.89562	4.80945	0.575401	1.12205	RING/U-box superfamily protein
LOC_Os02g48950	3.88741	5.25305	1.86891	0.310045	ubiquitin-conjugating enzyme 11
LOC_Os07g08570	3.88741	5.47752	1.89444	1.29383	F-box and associated interaction domains-containing protein	OsFbox346
LOC_Os08g34450	3.88722	5.1821	2.39003	1.95865	expressed protein
LOC_Os02g36140	3.88442	5.26907	1.45269	3.01578	Terpenoid cyclases/Protein prenyltransferases superfamily protein	OsDTC1/OsKS7	OsTPS6
LOC_Os09g24580	3.87425	3.45273	-2.55635	-3.58496	Calcium-binding EF-hand family protein
LOC_Os07g36544	3.86564	5.19759	3.7727	5.88906	receptor kinase 3
LOC_Os04g53580	3.86497	6.10752	4.30243	7.5929	PAK-box/P21-Rho-binding family protein
LOC_Os04g45960	3.86207	5.15685	1.56342	1.5813	subtilisin-like serine protease 3	OsSP2
LOC_Os06g28820	3.85884	6.99555	4.27397	7.56727	cycloartenol synthase 1	OsOSC6
LOC_Os05g41990	3.85302	6.55889	1.97405	4.97323	Peroxidase superfamily protein	PRX74
LOC_Os07g32120	3.85236	4.83691	1.05166	0.751123	Cyclin-like family protein
LOC_Os10g30790	3.84955	6.02508	2.31061	4.71487	phosphate transporter 1;4	OsPT8
LOC_Os10g36848	3.84009	5.96276	2.7222	5.40557	ferulic acid 5-hydroxylase 1	OsCAld5H1
LOC_Os07g44450	3.8379	3.05275	-2.2402	1.72634	Disease resistance-responsive (dirigent-like protein) family protein
LOC_Os01g68269	3.83603	5.58161	0.461823	3.07086	expressed protein
LOC_Os04g35370	3.83155	4.09709	0.584906	0.986204	BTB-POZ and MATH domain 2
LOC_Os01g04280	3.8297	2.80683	-2.58825	-2.71812	Calmodulin-binding protein
LOC_Os06g41820	3.82678	4.83312	1.52055	0.864055	Calcium-dependent phosphotriesterase superfamily protein	OsSTRL5
LOC_Os03g52410	3.82416	3.91865	-6.70912	-8.12721	expressed protein
LOC_Os01g65500	3.81981	5.54162	2.39158	3.61726	chloride channel C	OsCBSCLC1
LOC_Os02g01190	3.8166	5.49277	1.08739	0.842055	Pollen Ole e 1 allergen and extensin family protein	OsAGP
LOC_Os01g27050	3.81017	6.01611	0.952644	3.89838	Flavin-binding monooxygenase family protein
LOC_Os04g06910	3.78929	4.33038	not available	-5.12548e-15	Protein of unknown function (DUF594)
LOC_Os02g54390	3.78871	4.04265	0.315844	0.626658	Galactosyltransferase family protein
LOC_Os06g21690	3.78443	4.57114	1.32823	1.99484	expressed protein
LOC_Os03g05570	3.78317	6.2611	3.31054	6.46137	RING/U-box superfamily protein
LOC_Os05g48840	3.78253	6.06861	1.75746	2.55641	Protein of unknown function (DUF679)
LOC_Os01g24600	3.78182	5.18803	3.01754	5.73355	senescence-associated gene 12
LOC_Os07g22850	3.77664	4.84965	0.334998	0.570213	Chalcone and stilbene synthase family protein	PKS2	OsPKS10
LOC_Os12g07100	3.77632	3.13931	-0.0767132	-0.0714529	expressed protein
LOC_Os04g38220	3.76275	6.45858	2.40221	5.68106	Major facilitator superfamily protein
LOC_Os01g53920	3.75597	5.08867	-0.344329	0.89866	Protein kinase family protein with leucine-rich repeat domain
LOC_Os05g50700	3.75116	3.58623	-1.62659	-1.14686	WRKY family transcription factor	OsWRKY111
LOC_Os04g44760	3.74661	6.13179	1.5899	3.24068	Major facilitator superfamily protein
LOC_Os03g45110	3.74135	3.51866	not available	-5.12548e-15	expressed protein
LOC_Os11g14290	3.73813	5.08056	1.90402	2.14252	expressed protein
LOC_Os03g45920	3.735	5.40903	2.75539	4.64843	tubulin beta chain 2	OsTUB8
LOC_Os06g04670	3.73476	4.50309	-0.765154	-1.4881	Polynucleotidyl transferase, ribonuclease H-like superfamily protein	OsCAF1D
LOC_Os02g40100	3.73375	6.11833	2.10907	5.21893	Plant protein of unknown function (DUF869)
LOC_Os10g40490	3.7153	4.83845	2.84865	4.5691	U-box domain-containing protein kinase family protein	OsPUB67
LOC_Os03g04680	3.71505	5.5192	1.89138	4.54093	cytochrome P450, family 96, subfamily A, polypeptide 1	OsDSS1
LOC_Os03g22010	3.71315	4.87273	2.89489	5.41588	Peroxidase superfamily protein	OsPOD2
LOC_Os04g45520	3.7131	5.40694	-2.12649	-0.016023	Vacuolar iron transporter (VIT) family protein
LOC_Os06g02960	3.70898	5.406	0.457772	3.46482	Protein of unknown function (DUF594)
LOC_Os01g14970	3.70821	5.06997	0.606389	2.61211	Protein of unknown function (DUF1645)
LOC_Os05g02760	3.69675	3.51433	-5.46794	-8.7329	expressed protein
LOC_Os07g07860	3.69599	5.19158	0.104896	0.136786	Bifunctional inhibitor/lipid-transfer protein/seed storage 2S albumin superfamily protein	OsLTPG16
LOC_Os10g36660	3.69598	3.68148	-2.8135	-2.88989	Arabidopsis protein of unknown function (DUF241)
LOC_Os05g05680	3.69571	3.01107	1.604	1.74453	2-oxoglutarate (2OG) and Fe(II)-dependent oxygenase superfamily protein	OsACO5
LOC_Os01g23070	3.69413	3.2111	2.41859	2.67898	Protein of unknown function (DUF594)
LOC_Os09g39000	3.69219	5.12568	1.43491	0.812791	F-box family protein	OsFbox504
LOC_Os06g12820	3.69171	5.3208	2.38412	4.37464	TRICHOME BIREFRINGENCE-LIKE 22	OsTBL52
LOC_Os08g14000	3.68864	6.40636	1.19004	2.98755	alpha/beta-Hydrolases superfamily protein
LOC_Os06g34390	3.68835	6.91679	3.4017	6.5587	RING/U-box superfamily protein
LOC_Os01g03670	3.68084	6.32777	0.857365	0.780657	NAD(P)-binding Rossmann-fold superfamily protein
LOC_Os11g13870	3.6806	6.19078	1.76419	4.7955	Protein of unknown function (DUF579)
LOC_Os06g45380	3.67778	5.70064	1.54166	4.41283	VACUOLAR SORTING RECEPTOR 6
LOC_Os03g59100	3.67766	7.20413	2.29043	6.17496	ACD1-like
LOC_Os10g37710	3.67187	5.23852	0.624605	2.21901	alpha/beta-Hydrolases superfamily protein
LOC_Os09g26170	3.66894	5.09715	2.85486	3.86154	myb domain protein 36
LOC_Os07g39640	3.6643	5.22503	2.11789	1.58292	Bifunctional inhibitor/lipid-transfer protein/seed storage 2S albumin superfamily protein	OsHyPRP24
LOC_Os11g31090	3.65916	4.12502	1.64775	2.48633	HXXXD-type acyl-transferase family protein
LOC_Os05g39800	3.65549	5.24471	-0.388203	1.23307	Major facilitator superfamily protein	OsMFS3
LOC_Os08g29950	3.65254	4.04997	not available	-5.12548e-15	polyprenyltransferase 1
LOC_Os11g10870	3.6511	6.17072	2.26369	4.9771	Disease resistance-responsive (dirigent-like protein) family protein
LOC_Os09g06770	3.64316	4.62436	1.5772	0.382666	RING/U-box superfamily protein
LOC_Os03g36650	3.64	5.51733	1.32061	0.808076	Receptor-like protein kinase-related family protein
LOC_Os09g10200	3.63344	4.59119	2.28507	2.05142	S phase kinase-associated protein 1	OSK4
LOC_Os08g39000	3.6273	4.28314	0.841054	0.212906	expressed protein
LOC_Os03g43650	3.62722	5.44968	1.93278	4.30521	Leucine-rich repeat (LRR) family protein
LOC_Os04g48130	3.62718	6.20019	0.710525	4.60294	RHOMBOID-like 2	RHMBD11
LOC_Os07g41320	3.62395	4.29198	1.67929	2.97779	COBRA-like extracellular glycosyl-phosphatidyl inositol-anchored protein family	OsBC1L7
LOC_Os03g60560	3.62258	3.286	-3.37434	-2.7439	C2H2-type zinc finger family protein	ZFP182
LOC_Os10g40859	3.62208	5.25351	1.88338	2.40162	Matrixin family protein
LOC_Os03g51110	3.61892	6.66349	1.31148	4.23769	myb domain protein 52	OsMYB52
LOC_Os01g68050	3.61629	5.34316	1.57368	4.0444	proline transporter 1	OsProT1
LOC_Os07g13830	3.61356	5.83065	1.20034	2.08816	expressed protein	OsEnS-103
LOC_Os07g48140	3.61186	3.33643	1.66725	1.46913	ovate family protein 17	OsOFP32
LOC_Os10g13850	3.61173	3.35817	1.55174	3.39652	Pollen Ole e 1 allergen and extensin family protein
LOC_Os02g49250	3.60706	4.75615	3.09114	3.24494	myb domain protein r1
LOC_Os06g15760	3.59817	4.99137	1.64476	3.39127	Eukaryotic aspartyl protease family protein
LOC_Os06g04440	3.59784	3.82726	-1.64817	-2.05371	expressed protein
LOC_Os06g22150	3.59746	3.19868	not available	2.01163	expressed protein
LOC_Os01g42780	3.59746	7.12649	4.8968	7.23019	Cysteine proteinases superfamily protein
LOC_Os12g05280	3.59191	5.27924	1.18681	0.663475	RING/U-box superfamily protein
LOC_Os03g05610	3.58267	6.21363	2.43265	3.8123	phosphate transporter 1;1	OsPT12
LOC_Os10g05910	3.57687	3.69356	1.76244	2.41481	proline-rich protein 4
LOC_Os03g30600	3.57381	5.02078	2.54297	2.68309	expressed protein
LOC_Os09g25150	3.57256	5.66507	1.7089	3.96056	cinnamoyl coa reductase 1	OsCCR19
LOC_Os05g33150	3.56796	6.16743	2.19832	4.35198	basic chitinase	OsChia1d
LOC_Os03g14615	3.56488	7.39141	2.28482	6.52292	expressed protein	OsHyPRP6
LOC_Os04g18650	3.55952	6.55324	0.886435	1.36822	Integrase-type DNA-binding superfamily protein	OsERF128
LOC_Os04g08550	3.55851	6.0909	2.04224	4.68882	NAD(P)-linked oxidoreductase superfamily protein
LOC_Os06g08640	3.55551	6.1586	not available	2.34321	hydroxycinnamoyl-CoA shikimate/quinate hydroxycinnamoyl transferase	OsHCT4
LOC_Os02g40600	3.54573	4.72807	2.15445	0.875747	expressed protein
LOC_Os11g35450	3.54281	5.19121	2.65587	4.92985	disease resistance family protein / LRR family protein
LOC_Os06g36930	3.54206	3.31887	-3.11612	-1.62174	heat shock transcription factor A2	OsHsfA6
LOC_Os10g06800	3.53972	4.20323	1.4141	1.38765	Protein kinase superfamily protein
LOC_Os05g46750	3.52623	2.88991	-6.79263	-6.36166	mitogen-activated protein kinase kinase kinase 17
LOC_Os03g16610	3.52107	5.38818	2.11869	4.59694	laccase 17	OsLAC10
LOC_Os09g10274	3.51935	5.52376	2.88103	5.22609	expressed protein
LOC_Os03g48590	3.50882	4.46644	0.543941	1.14938	SecY protein transport family protein
LOC_Os05g11580	3.50455	4.81119	0.915462	1.39382	expressed protein	OsCEP12
LOC_Os07g39190	3.50455	3.69806	-3.03029	-3.26612	expressed protein
LOC_Os07g36040	3.50262	4.50367	1.45334	0.663322	Calcium-dependent phosphotriesterase superfamily protein	OsSTRL10
LOC_Os03g43880	3.50239	3.01717	-2.47907	-4.09094	patatin-like protein 6	OspPLAIIIbeta
LOC_Os05g10830	3.50169	4.40748	-0.0101031	1.95681	RmlC-like cupins superfamily protein	OsGLP5-1
LOC_Os10g38140	3.49154	7.02862	3.00357	5.99308	Glutathione S-transferase family protein	OsGSTU15
LOC_Os02g08440	3.48945	5.07216	-5.33862	-6.76096	WRKY DNA-binding protein 40	OsWRKY71
LOC_Os11g42220	3.48909	6.1347	not available	not available	laccase 7	OsLAC24
LOC_Os09g25700	3.48845	2.87097	-0.524125	-1.13909	expressed protein
LOC_Os11g14900	3.48821	6.25226	4.88972	4.43196	Cysteine proteinases superfamily protein	OsCP1
LOC_Os10g34960	3.4866	5.85785	3.70158	3.64181	polyubiquitin 10
LOC_Os01g09340	3.4866	5.19151	0.42971	0.767953	expressed protein
LOC_Os02g39590	3.48337	4.851	1.43472	1.11157	GDSL-like Lipase/Acylhydrolase superfamily protein	OsGELP39
LOC_Os03g58580	3.48192	5.39431	0.645628	3.15187	Major facilitator superfamily protein
LOC_Os04g19750	3.47852	4.22044	2.66971	2.48274	F-box/RNI-like/FBD-like domains-containing protein	OsFbox193
LOC_Os11g02424	3.47318	5.76344	2.13981	6.02329	RING/U-box superfamily protein	OsLTP1.13
LOC_Os01g05064	3.47214	5.30043	1.62898	3.47603	expressed protein
LOC_Os02g11130	3.46912	5.38483	-0.552901	2.16797	UDP-Glycosyltransferase superfamily protein
LOC_Os11g05614	3.46707	4.54921	1.37056	0.853234	NAC domain containing protein 90	OsNAC111
LOC_Os05g38420	3.46241	4.41294	2.20909	3.88789	laccase 17	OsLAC13
LOC_Os05g50920	3.45593	6.21181	0.438052	0.677131	Transmembrane amino acid transporter family protein	OsGAT1
LOC_Os09g37690	3.45153	3.59692	1.31076	1.90261	flavin-dependent monooxygenase 1
LOC_Os11g07370	3.44876	5.75864	2.56735	3.22688	expressed protein
LOC_Os04g31570	3.44876	3.69779	3.60576	2.84993	F-box associated ubiquitination effector family protein
LOC_Os06g41930	3.44708	5.92172	2.11667	4.10115	PLATZ transcription factor family protein
LOC_Os12g07790	3.44154	4.15283	1.67733	0.208163	NAC domain containing protein 63
LOC_Os03g20090	3.43738	6.52197	-1.80732	-1.13736	myb domain protein 78	OsMYB2
LOC_Os08g26100	3.43539	3.39928	not available	not available	expressed protein
LOC_Os08g14180	3.42883	6.46484	0.0447038	2.03111	P-loop containing nucleoside triphosphate hydrolases superfamily protein
LOC_Os10g39980	3.42406	5.24486	1.72801	3.97197	Divalent ion symporter	SIET2
LOC_Os08g43290	3.42322	3.75464	1.48963	1.82694	Bifunctional inhibitor/lipid-transfer protein/seed storage 2S albumin superfamily protein	OsC4
LOC_Os07g13780	3.4189	4.89229	1.21077	2.56929	UDP-Glycosyltransferase superfamily protein
LOC_Os08g02230	3.40888	3.70133	1.9122	2.91103	D-arabinono-1,4-lactone oxidase family protein
LOC_Os05g48210	3.40025	6.08032	2.87604	6.11836	expressed protein
LOC_Os06g13830	3.39726	4.60031	1.16734	2.67214	glycosyl hydrolase 9B8	OsGH9B9
LOC_Os05g40400	3.39578	4.32579	0.935122	1.18159	Late embryogenesis abundant (LEA) hydroxyproline-rich glycoprotein family
LOC_Os02g30810	3.3924	3.5942	0.110796	-0.0286278	SAUR-like auxin-responsive protein family	OsSAUR10
LOC_Os08g05950	3.39106	4.52639	1.59578	1.16891	expressed protein	OsPDS1
LOC_Os09g32000	3.39106	4.34315	-1.69577	1.59844	expressed protein
LOC_Os02g57520	3.3906	6.65491	0.550923	0.349048	AT-hook motif nuclear-localized protein 20	OsPTC2
LOC_Os05g41920	3.38868	4.01575	-0.28763	1.53724	expressed protein
LOC_Os03g64230	3.38305	4.72025	1.67462	3.93596	Protein of unknown function, DUF547
LOC_Os03g14180	3.38145	3.48905	-2.41622	-0.836778	heat shock protein 21	OsHSP26
LOC_Os04g27840	3.38116	4.44256	1.79392	1.74932	expressed protein
LOC_Os01g70600	3.37689	6.61698	0.893095	1.17767	Protein of unknown function (DUF567)
LOC_Os01g64540	3.37689	4.86763	2.40934	3.55663	UDP-Glycosyltransferase superfamily protein
LOC_Os01g12030	3.37493	2.84254	0.553199	-0.453367	glycosyl hydrolase 9C2	OsGH9C2
LOC_Os08g45150	3.37378	5.69485	2.97932	4.19524	GDSL-like Lipase/Acylhydrolase superfamily protein	OsGELP96
LOC_Os11g02070	3.37304	5.39859	0.580765	2.80678	BTB/POZ domain-containing protein
LOC_Os08g25030	3.37285	3.45855	-0.784736	2.09835	Plant protein of unknown function (DUF247)
LOC_Os02g40730	3.37284	4.12011	-1.34782	-1.21786	ammonium transporter 1;1
LOC_Os04g48870	3.3698	6.1854	4.71002	8.31332	SPIRAL1-like2
LOC_Os02g26670	3.3644	5.43332	0.517598	3.72433	Kelch repeat-containing F-box family protein
LOC_Os04g52530	3.35754	4.85912	2.91247	6.22617	Heavy metal transport/detoxification superfamily protein
LOC_Os01g62480	3.35008	4.93234	0.682704	3.83537	laccase 17
LOC_Os03g47010	3.34598	3.55279	1.46742	2.54417	glycosyl hydrolase family 10 protein / carbohydrate-binding domain-containing protein
LOC_Os11g42500	3.3436	8.00077	1.87796	6.10453	Disease resistance-responsive (dirigent-like protein) family protein
LOC_Os04g57430	3.34064	3.8867	1.58442	2.54271	Leucine-rich repeat (LRR) family protein
LOC_Os07g48500	3.33814	4.19198	-0.02595	1.92233	hydroxyproline-rich glycoprotein family protein
LOC_Os05g06780	3.33492	4.14307	1.25881	3.07106	Bifunctional inhibitor/lipid-transfer protein/seed storage 2S albumin superfamily protein
LOC_Os05g51570	3.33385	7.41353	1.6462	5.89132	gamma vacuolar processing enzyme
LOC_Os06g46980	3.33363	3.69936	0.394624	2.63727	expressed protein
LOC_Os11g33180	3.32723	4.43461	0.724807	2.35939	F-box/RNI-like superfamily protein
LOC_Os03g43790	3.32656	5.6457	0.0710503	-0.0695505	expressed protein
LOC_Os05g47700	3.32263	3.60257	1.48105	2.53409	Bifunctional inhibitor/lipid-transfer protein/seed storage 2S albumin superfamily protein
LOC_Os07g46950	3.32196	5.93346	2.52072	4.24061	NAD(P)-binding Rossmann-fold superfamily protein
LOC_Os05g05670	3.3217	2.77348	2.09823	2.03927	2-oxoglutarate (2OG) and Fe(II)-dependent oxygenase superfamily protein
LOC_Os11g05530	3.31461	4.83524	2.01131	3.94243	expressed protein
LOC_Os02g10140	3.31185	5.75245	3.01012	5.52029	bZIP transcription factor family protein
LOC_Os11g03270	3.30815	5.33873	3.69773	4.3537	apyrase 2
LOC_Os09g25760	3.30674	4.64174	-1.35043	-0.50751	tetraspanin8
LOC_Os02g37300	3.30581	3.75917	-3.06777	-3.11454	Copper transport protein family
LOC_Os12g41710	3.30355	5.477	1.68781	3.45747	Protein kinase superfamily protein
LOC_Os02g40270	3.3032	3.73702	3.93352	4.68207	expressed protein
LOC_Os01g14440	3.30167	5.77214	-0.639469	-0.809807	WRKY family transcription factor
LOC_Os03g52910	3.29991	7.14643	1.28716	4.65413	Uncharacterised protein family (UPF0114)
LOC_Os10g41330	3.29886	5.02617	-2.08633	-3.93463	ethylene responsive element binding factor 5
LOC_Os08g04140	3.29785	4.19164	1.89658	1.4784	Carbohydrate-binding X8 domain superfamily protein
LOC_Os06g46799	3.29686	6.56409	2.3422	5.88696	Peroxidase superfamily protein
LOC_Os07g10440	3.29051	5.60965	2.49436	5.8178	expressed protein
LOC_Os10g34360	3.28484	5.14139	0.677906	0.979111	Chalcone and stilbene synthase family protein	pSK1
LOC_Os07g19390	3.28413	3.95746	-0.230442	1.6674	UBX domain-containing protein
LOC_Os04g48360	3.2815	3.8096	2.32694	3.13502	expressed protein
LOC_Os11g11350	3.28024	2.50076	-0.0686175	0.0750857	Ankyrin repeat family protein
LOC_Os03g57000	3.27477	4.83566	2.30496	2.02381	expressed protein
LOC_Os03g18120	3.27239	3.80358	2.68372	3.71417	Plant protein of unknown function (DUF828)
LOC_Os01g24070	3.27183	4.17596	1.14364	2.44439	GATA transcription factor 23
LOC_Os08g01830	3.27097	5.23223	1.3736	3.26014	CRINKLY4 related 4
LOC_Os07g04810	3.26791	4.9674	2.5803	2.63884	lectin protein kinase family protein
LOC_Os01g18744	3.2676	6.08787	2.5197	5.14487	HXXXD-type acyl-transferase family protein
LOC_Os01g62190	3.26695	5.23795	1.99403	2.21009	C2H2-type zinc finger family protein
LOC_Os03g39040	3.2631	5.18429	2.21349	2.68851	expressed protein
LOC_Os12g02800	3.25927	5.04945	1.89388	4.09871	expressed protein
LOC_Os03g22670	3.25626	5.2008	1.63397	3.05033	alpha/beta-Hydrolases superfamily protein
LOC_Os12g06440	3.25354	5.13381	2.59635	2.74697	RING/FYVE/PHD zinc finger superfamily protein
LOC_Os01g68400	3.25222	4.84767	1.37086	0.649737	expressed protein
LOC_Os03g31260	3.25159	3.28868	0.406404	1.33384	Protein kinase superfamily protein
LOC_Os08g40490	3.24935	2.11895	3.89244	4.59468	BTB-POZ and MATH domain 1
LOC_Os05g16460	3.2478	3.04845	0.288245	0.530787	expressed protein
LOC_Os08g15450	3.24758	4.73002	1.12283	1.80891	Major facilitator superfamily protein
LOC_Os03g25364	3.24608	3.68118	0.442296	1.0225	expressed protein
LOC_Os06g44250	3.23637	2.44525	-0.529212	0.473032	heptahelical protein 3
LOC_Os08g38340	3.23626	4.00165	1.29524	0.710328	interferon-related developmental regulator family protein / IFRD protein family
LOC_Os01g17330	3.23242	3.47607	0.250686	0.54219	Translation initiation factor IF6
LOC_Os01g73980	3.23235	3.33507	1.04776	2.07554	xylem cysteine peptidase 2
LOC_Os04g52260	3.22547	4.26926	0.154831	2.14521	Bifunctional inhibitor/lipid-transfer protein/seed storage 2S albumin superfamily protein
LOC_Os11g05660	3.22007	4.76883	1.99927	2.69494	F-box family protein
LOC_Os06g18000	3.21721	4.17882	-2.30447	-1.91895	Leucine-rich repeat protein kinase family protein
LOC_Os09g10840	3.21573	6.03921	1.89898	3.75477	bZIP transcription factor family protein
LOC_Os01g63540	3.21439	4.21799	0.813771	1.31846	cytochrome P450, family 86, subfamily A, polypeptide 1
LOC_Os07g35970	3.21158	4.70731	1.35757	0.503203	Calcium-dependent phosphotriesterase superfamily protein
LOC_Os03g46470	3.21125	5.30241	1.20293	4.15226	zinc transporter 10 precursor
LOC_Os01g61080	3.21098	2.89961	-3.86796	-4.40483	WRKY DNA-binding protein 26
LOC_Os08g38810	3.20507	6.45773	2.56747	4.54885	BURP domain-containing protein	RAFTIN1
LOC_Os11g04150	3.20328	5.04956	-0.477691	2.2444	zinc induced facilitator-like 2
LOC_Os12g41640	3.19911	4.66652	0.7349	0.573483	expressed protein
LOC_Os03g57920	3.19875	4.71142	0.979282	0.740246	A20/AN1-like zinc finger family protein
LOC_Os03g16920	3.19626	3.98872	-0.0795837	1.57541	heat shock protein 70
LOC_Os01g64620	3.19539	3.99941	-0.519069	-0.224058	RING/U-box superfamily protein
LOC_Os10g36210	3.19338	5.19402	2.16133	3.55785	valyl-tRNA synthetase / valine--tRNA ligase (VALRS)
LOC_Os02g27340	3.18572	3.82756	1.39248	1.34764	expressed protein
LOC_Os06g50240	3.18433	3.33457	not available	not available	Pathogenesis-related thaumatin superfamily protein
LOC_Os01g10710	3.18393	2.76859	0.246362	0.0496546	S-domain-2 5
LOC_Os09g34320	3.18389	5.86286	1.46112	4.09435	S-adenosyl-L-methionine-dependent methyltransferases superfamily protein
LOC_Os08g07720	3.17423	6.47186	3.39909	6.96811	HXXXD-type acyl-transferase family protein
LOC_Os05g09020	3.16879	4.89638	-0.394475	1.08778	WRKY DNA-binding protein 50
LOC_Os03g07250	3.16579	4.44191	0.977591	1.26115	cytochrome P450, family 704, subfamily B, polypeptide 1
LOC_Os02g50490	3.16262	4.90134	1.59931	3.47308	glycosyl hydrolase 9B8
LOC_Os04g57980	3.16036	2.5764	1.12378	1.75234	expressed protein
LOC_Os11g17540	3.15988	5.95507	1.05639	2.8256	alpha/beta-Hydrolases superfamily protein
LOC_Os11g47460	3.15916	4.38363	1.98926	3.02182	myb domain protein 59
LOC_Os04g56100	3.15769	5.91322	-0.289266	2.46495	expressed protein
LOC_Os04g46830	3.15396	3.41448	1.02464	2.11554	Bifunctional inhibitor/lipid-transfer protein/seed storage 2S albumin superfamily protein
LOC_Os01g43270	3.15303	4.585	1.55992	2.61219	UDP-glucosyl transferase 72B3
LOC_Os12g04230	3.15112	4.77969	0.741617	1.8061	NAC domain containing protein 64
LOC_Os10g10630	3.14981	4.82055	2.9053	5.07075	Plant invertase/pectin methylesterase inhibitor superfamily protein
LOC_Os02g54240	3.14636	6.13973	3.2266	3.99618	F-box and associated interaction domains-containing protein
LOC_Os04g35020	3.1456	3.34094	0.000416178	0.232548	cellulose synthase-like B3
LOC_Os07g35140	3.14314	4.73317	1.79378	3.72902	cysteine-rich RLK (RECEPTOR-like protein kinase) 10
LOC_Os05g35290	3.13715	5.60612	-0.408014	0.0968757	PHE ammonia lyase 1
LOC_Os07g47990	3.13565	4.78903	1.73033	4.427	Peroxidase superfamily protein
LOC_Os03g48810	3.13469	4.1038	2.31636	3.4316	Xanthine/uracil permease family protein
LOC_Os03g56430	3.13154	4.96167	1.71168	3.97251	expressed protein
LOC_Os09g20510	3.12835	6.20979	1.32601	4.96902	Major facilitator superfamily protein
LOC_Os04g31410	3.12294	3.52945	2.41539	4.25327	expressed protein
LOC_Os07g41310	3.12282	4.92008	1.13417	2.08747	COBRA-like extracellular glycosyl-phosphatidyl inositol-anchored protein family
LOC_Os09g08490	3.11975	4.62985	4.09314	4.15608	expressed protein
LOC_Os04g16680	3.11936	4.476	-0.171276	3.09858	sedoheptulose-bisphosphatase
LOC_Os09g03140	3.11901	4.05365	1.43904	2.8997	UDP-glucosyl transferase 85A2
LOC_Os11g39840	3.11739	3.29019	2.11402	1.18417	expressed protein
LOC_Os08g40940	3.11601	3.9597	-0.821668	-0.673679	Protein of unknown function, DUF599
LOC_Os06g49220	3.116	4.95603	-0.15384	2.05556	peptide transporter 2
LOC_Os10g38700	3.11394	5.4542	0.882931	2.49061	Glutathione S-transferase family protein
LOC_Os06g06320	3.11091	4.15725	-1.66486	0.438705	PEBP (phosphatidylethanolamine-binding protein) family protein
LOC_Os04g26400	3.11091	4.82866	3.24938	4.57057	expressed protein
LOC_Os02g39240	3.1109	4.37475	1.55673	1.42377	CYCLIN A3;4
LOC_Os02g09980	3.10894	3.67508	-1.11036	-3.03028	expressed protein
LOC_Os01g71474	3.10893	5.38965	2.27902	4.72693	beta-1,3-glucanase 2
LOC_Os01g28790	3.10444	2.51977	-2.3358	-4.99232	expressed protein
LOC_Os02g44310	3.10268	2.80799	-0.463067	0.640923	Bifunctional inhibitor/lipid-transfer protein/seed storage 2S albumin superfamily protein
LOC_Os01g04360	3.10152	2.08408	-1.50637	-0.514645	HSP20-like chaperones superfamily protein
LOC_Os02g18750	3.09805	3.52034	-0.0809009	0.0233963	expressed protein
LOC_Os04g57130	3.08947	7.48779	2.02387	5.37264	Disease resistance-responsive (dirigent-like protein) family protein
LOC_Os04g36750	3.08699	0.477114	-2.68165	-2.71402	HSP20-like chaperones superfamily protein
LOC_Os12g38370	3.0859	3.84342	not available	-5.12548e-15	expressed protein
LOC_Os04g42940	3.0848	3.11789	-3.42285	-4.47069	NAC domain containing protein 64
LOC_Os02g02830	3.07908	3.95875	0.676485	2.11496	ubiquitin-conjugating enzyme 28
LOC_Os03g08610	3.07161	3.78398	0.633419	2.82304	Leucine-rich repeat (LRR) family protein
LOC_Os01g68540	3.07116	3.10619	0.961852	3.01552	Immunoglobulin E-set superfamily protein
LOC_Os05g34810	3.06506	4.17143	1.02563	2.01492	Protein of unknown function, DUF538
LOC_Os08g10100	3.06376	2.98461	not available	-5.12548e-15	expressed protein
LOC_Os09g33680	3.06226	5.68105	0.868704	2.94471	beta glucosidase 11
LOC_Os09g31120	3.0564	4.09314	1.43737	3.10585	RmlC-like cupins superfamily protein
LOC_Os08g02110	3.05624	3.37058	not available	1.42205	Peroxidase superfamily protein
LOC_Os12g12934	3.04704	4.58581	0.556928	2.04569	Major facilitator superfamily protein
LOC_Os11g02820	3.04562	4.16499	2.53851	3.8353	expressed protein
LOC_Os05g04640	3.04486	6.09405	2.18597	4.34842	WRKY family transcription factor
LOC_Os10g40620	3.04216	6.07034	1.69763	5.04579	Family of unknown function (DUF566)
LOC_Os06g03670	3.04112	2.05069	-5.19592	-7.30233	dehydration response element B1A
LOC_Os01g54620	3.03813	5.42475	0.979276	4.1605	cellulose synthase family protein
LOC_Os01g66710	3.03559	2.31536	-0.514763	-0.282918	Pectin lyase-like superfamily protein
LOC_Os06g07300	3.0348	3.09541	2.07175	3.5401	Mannose-binding lectin superfamily protein
LOC_Os02g41630	3.03101	4.4256	2.27809	3.70177	PHE ammonia lyase 1
LOC_Os04g54560	3.02715	4.86641	-1.49539	-0.0480134	anthocyanin 5-aromatic acyltransferase 1
LOC_Os03g04660	3.02244	6.97619	2.40933	6.1377	cytochrome P450, family 96, subfamily A, polypeptide 10
LOC_Os03g60760	3.02032	3.03987	-0.692533	-0.716665	expressed protein
LOC_Os02g13510	3.01561	4.87694	0.937892	2.21789	Protein kinase family protein with leucine-rich repeat domain
LOC_Os05g04120	3.01556	4.7921	1.41245	3.64413	iron-regulated protein 3
LOC_Os10g36200	3.01294	4.626	2.11084	4.05946	Copper transport protein family
LOC_Os05g02870	3.01246	5.08989	1.67092	1.727	ABC-2 type transporter family protein
LOC_Os01g65680	3.00971	4.90688	1.97677	4.25728	catalytic LigB subunit of aromatic ring-opening dioxygenase family
LOC_Os03g14270	3.00905	5.41889	1.13075	3.77016	Lateral organ boundaries (LOB) domain family protein
LOC_Os01g40070	3.00895	2.52235	-2.68491	-4.58294	expressed protein
LOC_Os03g56490	3.00675	4.67985	1.86143	1.34623	expressed protein
LOC_Os04g44740	3.00536	2.60213	-0.295578	-0.946603	alpha 1,4-glycosyltransferase family protein
LOC_Os10g39150	3.00494	5.06357	0.467599	2.69503	photosystem I P subunit
LOC_Os10g42670	2.99915	6.13802	1.47951	3.86621	xyloglucan endotransglucosylase/hydrolase 30
LOC_Os09g38680	2.99219	3.3305	0.381379	0.17651	expressed protein
LOC_Os07g33090	2.99173	4.6634	0.612393	1.00945	expressed protein
LOC_Os11g02165	2.98979	6.26177	0.420862	0.49518	Bifunctional inhibitor/lipid-transfer protein/seed storage 2S albumin superfamily protein
LOC_Os10g31240	2.98837	3.59554	1.58304	2.47734	Plant protein of unknown function (DUF247)
LOC_Os08g02030	2.98544	6.53301	2.32013	4.94588	HXXXD-type acyl-transferase family protein
LOC_Os08g03682	2.98478	4.46067	0.675558	0.741897	cytochrome P450, family 703, subfamily A, polypeptide 2
LOC_Os07g37080	2.98377	4.37753	1.83614	1.71281	F-box and associated interaction domains-containing protein
LOC_Os01g49740	2.98177	5.08467	1.05787	2.96698	Plant protein of unknown function (DUF827)
LOC_Os10g37650	2.97973	4.14225	2.9356	4.37991	binding
LOC_Os04g06500	2.97916	3.33678	not available	-5.12548e-15	Protein of unknown function (DUF594)
LOC_Os01g18584	2.97813	5.36938	2.32892	4.80479	WRKY family transcription factor
LOC_Os05g46760	2.97554	1.95734	-2.65487	-4.62602	mitogen-activated protein kinase kinase kinase 15
LOC_Os02g56760	2.9753	4.60844	0.326852	0.431711	phloem protein 2-B12
LOC_Os05g05620	2.97443	2.73806	0.693462	1.34584	Glutathione S-transferase family protein
LOC_Os04g43800	2.97218	2.87387	-0.0775323	0.527197	PHE ammonia lyase 1
LOC_Os12g23940	2.96654	4.306	3.0034	2.96186	Protein kinase superfamily protein
LOC_Os01g70525	2.96543	3.1213	-0.28747	-1.10239	NAD(P)-binding Rossmann-fold superfamily protein
LOC_Os01g03080	2.96368	2.37993	2.8639	5.02483	expressed protein
LOC_Os05g06120	2.96291	5.34548	1.40234	2.02206	ubiquitin-conjugating enzyme 23
LOC_Os12g37260	2.96274	5.46472	-0.183115	0.809538	lipoxygenase 2
LOC_Os08g34800	2.96168	4.62436	-3.12571	-1.90932	expressed protein
LOC_Os02g30550	2.95891	3.53505	1.9612	1.84335	Protein of unknown function (DUF 3339)
LOC_Os01g10440	2.95325	5.8225	1.90042	4.72293	Core-2/I-branching beta-1,6-N-acetylglucosaminyltransferase family protein
LOC_Os06g50480	2.95247	4.07034	1.81179	3.4339	Basic-leucine zipper (bZIP) transcription factor family protein
LOC_Os12g39400	2.95159	6.71466	3.52946	3.59261	salt tolerance zinc finger
LOC_Os04g08240	2.95071	3.97079	0.460893	2.29464	expressed protein
LOC_Os01g34790	2.94859	4.15801	-1.01307	-2.64261	expressed protein
LOC_Os11g26340	2.94295	4.02608	-0.0190022	3.86966	expressed protein
LOC_Os04g39070	2.94291	3.51878	3.75395	3.79264	F-box/RNI-like superfamily protein
LOC_Os05g37130	2.94112	4.15999	2.16381	3.9497	Glycosyl hydrolase superfamily protein
LOC_Os02g35020	2.93876	3.34524	2.25965	3.30114	plant glycogenin-like starch initiation protein 1
LOC_Os11g18366	2.93799	5.75515	1.5855	4.97827	cycloartenol synthase 1
LOC_Os10g36000	2.9372	4.34374	2.42628	3.9476	Remorin family protein
LOC_Os06g11812	2.93628	2.95893	0.359932	-0.42079	Lipase/lipooxygenase, PLAT/LH2 family protein
LOC_Os11g27370	2.93195	3.38056	0.708634	0.688644	UDP-Glycosyltransferase superfamily protein
LOC_Os09g39760	2.9314	2.67123	0.501277	1.32634	Pectin lyase-like superfamily protein
LOC_Os01g27210	2.92723	4.03904	-1.59858	0.374046	Glutathione S-transferase family protein
LOC_Os03g27120	2.92538	3.86997	0.534059	1.6017	metacaspase 1
LOC_Os01g39330	2.91858	2.00139	0.780002	1.50085	basic helix-loop-helix (bHLH) DNA-binding family protein
LOC_Os02g42970	2.91746	3.07742	-0.305232	-0.0153524	NAC 007
LOC_Os03g28040	2.91746	3.78503	1.17283	2.84418	RING-H2 finger A3A
LOC_Os10g14194	2.91683	4.67298	1.81894	3.92471	Pollen Ole e 1 allergen and extensin family protein
LOC_Os01g44130	2.91498	2.82125	1.0674	1.82827	Saposin-like aspartyl protease family protein
LOC_Os08g06710	2.9138	4.56854	2.54706	2.31393	F-box family protein
LOC_Os05g06940	2.9138	4.65679	0.69566	3.2715	Ca2+-activated RelA/spot homolog
LOC_Os04g07600	2.91346	3.10456	2.24175	2.24889	expressed protein
LOC_Os12g34360	2.91209	5.19754	2.54512	4.22739	ARM repeat superfamily protein
LOC_Os03g24510	2.91149	5.04896	2.21239	4.51363	galacturonosyltransferase-like 4
LOC_Os01g49600	2.90581	4.34768	3.98125	3.39415	Protein kinase superfamily protein
LOC_Os10g33210	2.90195	3.19439	0.202853	0.914371	peptide transporter 3
LOC_Os05g38410	2.8991	4.21934	2.2127	4.08025	laccase 17
LOC_Os02g37180	2.89522	3.60466	2.0229	2.35864	Copper transport protein family
LOC_Os04g11390	2.88841	3.76359	0.00682141	-0.0929854	expressed protein
LOC_Os11g31060	2.8857	3.48494	0.188862	0.666739	BCL-2-associated athanogene 5
LOC_Os12g02340	2.88195	7.41447	1.96116	7.90359	lipid transfer protein 3
LOC_Os01g35120	2.87746	2.77304	1.77149	1.6969	RING/U-box superfamily protein
LOC_Os12g04460	2.87735	3.7992	1.55329	1.31472	RING/U-box superfamily protein
LOC_Os04g32620	2.87554	6.60865	4.33123	4.75318	Integrase-type DNA-binding superfamily protein
LOC_Os01g11650	2.86858	4.96208	3.54325	4.62563	GDSL-like Lipase/Acylhydrolase superfamily protein
LOC_Os05g42000	2.86782	4.23998	1.83798	3.3139	Peroxidase superfamily protein
LOC_Os11g42550	2.86198	4.55174	2.00309	4.75738	Disease resistance-responsive (dirigent-like protein) family protein
LOC_Os09g30320	2.86189	5.83688	1.94271	3.63231	BURP domain-containing protein
LOC_Os03g25150	2.8598	4.7314	1.77422	3.74368	Cytochrome P450 superfamily protein
LOC_Os03g25440	2.85855	3.83637	1.3959	2.6754	DUF679 domain membrane protein 2
LOC_Os02g47470	2.85697	1.2894	-2.68616	-3.93675	cytochrome P450, family 707, subfamily A, polypeptide 1
LOC_Os04g08060	2.85439	3.10975	1.57039	2.30199	C2H2-type zinc finger family protein
LOC_Os05g31140	2.8491	4.24681	1.78562	3.09533	Glycosyl hydrolase superfamily protein
LOC_Os02g04130	2.84814	2.42374	-2.56717	-3.7147	Protein of unknown function (DUF1645)
LOC_Os05g01280	2.84783	4.18197	1.52977	3.02855	Protein of unknown function (DUF 3339)
LOC_Os01g62430	2.84747	5.8232	2.33904	3.60212	Calcium-dependent lipid-binding (CaLB domain) family protein
LOC_Os08g34430	2.84468	4.01234	0.849685	0.873507	expressed protein
LOC_Os04g33450	2.84217	4.84179	1.43523	3.82458	Family of unknown function (DUF662)
LOC_Os11g12520	2.84172	4.32264	2.64935	2.62016	Serine protease inhibitor (SERPIN) family protein
LOC_Os07g36630	2.83274	3.92626	0.619267	1.53398	cellulose synthase-like D3
LOC_Os07g18240	2.83223	3.74114	0.284932	3.61813	Concanavalin A-like lectin protein kinase family protein
LOC_Os04g11400	2.83213	3.224	-0.0599083	0.453805	expressed protein
LOC_Os03g60260	2.832	3.76329	0.185031	0.674037	aromatic and neutral transporter 1
LOC_Os10g35040	2.83065	4.50712	1.80526	3.48079	Leucine-rich repeat protein kinase family protein
LOC_Os01g71720	2.82953	3.66032	2.31762	3.15654	bidirectional amino acid transporter 1
LOC_Os01g20950	2.82911	4.2008	1.85371	4.06129	P-loop containing nucleoside triphosphate hydrolases superfamily protein
LOC_Os02g13290	2.82863	2.48359	-0.300799	1.38755	Pyridoxal phosphate phosphatase-related protein
LOC_Os05g06720	2.82741	4.41285	1.40676	3.23908	GDSL-like Lipase/Acylhydrolase superfamily protein
LOC_Os01g06500	2.82723	2.5129	-0.512574	0.923616	phloem protein 2-A1
LOC_Os02g01220	2.82616	4.60085	2.26281	3.66326	Rhodanese/Cell cycle control phosphatase superfamily protein
LOC_Os03g47910	2.82449	3.15012	0.353351	0.32324	expressed protein
LOC_Os06g10750	2.82257	4.05801	1.10293	2.71427	nodulin MtN21 /EamA-like transporter family protein
LOC_Os02g43790	2.81801	3.1588	-1.0939	-2.43848	ethylene responsive element binding factor 1
LOC_Os01g48710	2.81737	3.94258	2.02286	3.40289	Heavy metal transport/detoxification superfamily protein
LOC_Os10g42390	2.81701	3.50157	0.792216	2.71977	RING/U-box superfamily protein
LOC_Os10g25180	2.81495	5.41698	1.79347	3.57941	Phosphoinositide phosphatase family protein
LOC_Os05g27580	2.81495	7.76981	3.24964	4.85442	Nuclear transport factor 2 (NTF2) family protein
LOC_Os02g09220	2.81382	5.7448	not available	not available	cytochrome P450, family 71, subfamily B, polypeptide 34
LOC_Os05g10420	2.81319	4.07689	2.0488	2.23092	expressed protein
LOC_Os05g36010	2.81007	4.68899	1.26911	2.15897	Subtilase family protein
LOC_Os03g50960	2.80945	2.50678	-2.50663	-2.04621	azelaic acid induced 1
LOC_Os06g15170	2.80411	4.08706	1.76444	3.32922	3-ketoacyl-CoA synthase 5
LOC_Os06g10670	2.79885	4.09581	2.17313	3.78404	Eukaryotic aspartyl protease family protein
LOC_Os04g47400	2.79562	5.94733	2.30195	3.99056	SKU5 similar 5
LOC_Os09g36880	2.79347	3.97735	1.04495	2.60944	GDSL-like Lipase/Acylhydrolase superfamily protein
LOC_Os11g41150	2.78858	2.76346	1.13906	2.23394	SPIRAL1-like2
LOC_Os04g28830	2.78537	3.45076	1.04702	2.01068	expressed protein
LOC_Os03g40194	2.78479	3.87205	3.43576	3.73779	NB-ARC domain-containing disease resistance protein
LOC_Os01g62980	2.78056	3.52386	-0.696002	0.825096	Bifunctional inhibitor/lipid-transfer protein/seed storage 2S albumin superfamily protein
LOC_Os01g56530	2.77695	4.59285	2.0281	2.59186	LOB domain-containing protein 20
LOC_Os03g55410	2.77153	6.40901	1.89748	2.18154	Peroxidase superfamily protein
LOC_Os01g32460	2.7694	6.88834	1.50311	5.98714	expressed protein
LOC_Os03g57990	2.76886	3.25875	2.02432	2.81069	Bifunctional inhibitor/lipid-transfer protein/seed storage 2S albumin superfamily protein
LOC_Os04g54220	2.76572	3.26957	0.703013	1.46271	expressed protein
LOC_Os09g27940	2.76557	4.37589	0.72875	0.72416	Eukaryotic aspartyl protease family protein
LOC_Os09g38640	2.76542	3.36048	2.4463	2.58213	RING/U-box superfamily protein
LOC_Os01g52150	2.76382	2.3325	1.66805	3.10561	expressed protein
LOC_Os01g27170	2.76284	3.83063	1.71905	1.57555	K+ uptake transporter 3
LOC_Os06g39120	2.75782	2.65493	not available	not available	expressed protein
LOC_Os03g48200	2.75661	2.48964	-0.130363	-0.256624	expressed protein
LOC_Os04g26870	2.75613	5.40127	1.37643	3.97685	NAD(P)-linked oxidoreductase superfamily protein
LOC_Os08g43240	2.75603	2.72492	-0.511313	-1.42301	expressed protein
LOC_Os08g08160	2.75327	2.47161	0.805366	2.27853	basic helix-loop-helix (bHLH) DNA-binding superfamily protein
LOC_Os12g29500	2.75321	4.65502	0.537207	2.0263	RING finger protein
LOC_Os05g02420	2.75112	3.32911	0.540105	1.52941	expressed protein
LOC_Os10g21130	2.74707	4.2906	1.39842	3.05597	expressed protein
LOC_Os09g35700	2.74675	2.62009	-0.177029	-0.767789	Bifunctional inhibitor/lipid-transfer protein/seed storage 2S albumin superfamily protein
LOC_Os03g14669	2.74648	4.30654	0.667805	2.45665	nuclear factor Y, subunit C4
LOC_Os11g03190	2.74532	3.28428	1.79548	1.3514	expressed protein
LOC_Os12g03790	2.74532	3.9952	1.81458	1.26987	Rhamnogalacturonate lyase family protein
LOC_Os03g60080	2.7452	3.34849	-1.64178	-3.01379	NAC domain containing protein 102
LOC_Os01g11620	2.74379	5.92303	2.31081	4.9196	GDSL-like Lipase/Acylhydrolase superfamily protein
LOC_Os01g21250	2.73785	5.86325	0.848281	-0.800279	senescence-associated gene 21
LOC_Os10g41838	2.73549	3.38735	1.11041	0.711153	F-box family protein
LOC_Os06g44040	2.73058	3.77539	0.920174	2.52024	DOMON domain-containing protein / dopamine beta-monooxygenase N-terminal domain-containing protein
LOC_Os09g01660	2.71825	2.77737	1.41209	-0.222336	expressed protein
LOC_Os01g12570	2.71809	5.34655	1.21661	1.86015	Phosphoenolpyruvate carboxylase family protein
LOC_Os10g06630	2.71718	2.10805	0.791109	1.87047	rotamase CYP 3
LOC_Os06g27850	2.7142	2.59037	2.5167	3.29114	Peroxidase superfamily protein
LOC_Os07g37530	2.7129	4.13762	3.52317	5.11266	organic cation/carnitine transporter 2
LOC_Os12g04150	2.71254	6.35322	1.59066	4.21833	carboxyesterase 17
LOC_Os06g09310	2.70359	4.05004	-1.427	-1.97466	RING/U-box superfamily protein
LOC_Os05g02570	2.70266	3.60327	1.03147	-0.511435	F-box family protein
LOC_Os08g43550	2.69437	4.30577	1.70147	3.08229	myb domain protein 4
LOC_Os11g18044	2.693	3.87995	1.64623	3.60164	Major facilitator superfamily protein
LOC_Os01g50080	2.69275	4.53807	1.7676	3.69262	ATP binding cassette subfamily B4
LOC_Os06g02930	2.69157	3.52491	0.941176	2.3497	expressed protein
LOC_Os01g55200	2.69085	3.79643	0.195445	1.76397	potassium channel in Arabidopsis thaliana 1
LOC_Os01g58150	2.68466	3.37163	-1.39716	-0.98815	expressed protein
LOC_Os07g46350	2.68164	3.09679	1.47008	2.54204	serine carboxypeptidase-like 40
LOC_Os12g33070	2.68011	3.35124	1.87897	2.89227	myb domain protein 46
LOC_Os05g32370	2.67479	1.59197	-0.535423	-0.278873	helicase domain-containing protein
LOC_Os02g08100	2.67165	4.81818	2.40617	4.53162	4-coumarate:CoA ligase 2
LOC_Os09g30300	2.67144	4.22479	-0.709411	0.767538	expressed protein
LOC_Os04g57200	2.67112	3.22885	-1.75512	-2.23243	Heavy metal transport/detoxification superfamily protein
LOC_Os11g02400	2.66956	4.68489	1.85583	4.33792	lipid transfer protein 3
LOC_Os04g50200	2.66895	4.75776	-0.400164	2.16054	F-box and associated interaction domains-containing protein
LOC_Os03g45230	2.66723	2.06298	1.06681	0.963164	expressed protein
LOC_Os03g14630	2.66716	6.73882	1.07941	6.36352	expressed protein
LOC_Os04g45140	2.66524	3.987	0.599678	2.39475	Arabidopsis thaliana protein of unknown function (DUF821)
LOC_Os10g02880	2.66483	6.0603	1.32034	4.18385	O-methyltransferase family protein
LOC_Os02g32580	2.66439	4.98048	-3.79577	-4.7967	expressed protein
LOC_Os01g24710	2.66286	7.90451	3.01304	2.92374	Mannose-binding lectin superfamily protein
LOC_Os04g55850	2.66253	2.73822	-0.670624	-0.659572	endonuclease 2
LOC_Os12g38350	2.66223	2.88717	1.40541	2.37795	expressed protein
LOC_Os03g02190	2.65975	5.56182	2.07142	4.61183	Protein kinase superfamily protein
LOC_Os01g31370	2.65719	5.11058	0.193471	1.12002	Glycosyltransferase family 61 protein
LOC_Os09g16010	2.65167	3.04392	0.405651	0.228988	polygalacturonase 2
LOC_Os03g42830	2.64997	4.35219	2.07606	4.13398	MATE efflux family protein
LOC_Os03g15460	2.64765	3.88831	1.00019	2.06279	expressed protein
LOC_Os02g15860	2.64551	5.67646	3.37634	6.68093	expressed protein
LOC_Os07g40910	2.6446	3.49392	2.23435	3.07265	hydroxyproline-rich glycoprotein family protein
LOC_Os02g26720	2.64431	4.76775	-0.377978	0.910259	Inositol 1,3,4-trisphosphate 5/6-kinase family protein
LOC_Os09g20340	2.64426	2.21013	0.831043	0.372228	Protein of unknown function (DUF630 and DUF632)
LOC_Os05g46390	2.64372	3.87653	1.26816	3.06502	FBD, F-box and Leucine Rich Repeat domains containing protein
LOC_Os07g09470	2.64213	3.21644	1.39584	1.02476	P-loop containing nucleoside triphosphate hydrolases superfamily protein
LOC_Os11g43520	2.6417	3.4504	-2.91975	-1.26299	Thioredoxin superfamily protein
LOC_Os03g28170	2.64118	3.68407	0.823365	2.24759	expressed protein
LOC_Os09g13930	2.63886	3.33643	0.545199	0.53211	expressed protein
LOC_Os01g46030	2.63766	2.11388	1.3949	2.0956	Protein kinase superfamily protein
LOC_Os05g01290	2.63713	3.96242	1.45674	2.17468	Protein of unknown function (DUF 3339)
LOC_Os12g38330	2.63317	3.12605	1.24331	2.02467	expressed protein
LOC_Os01g20160	2.63245	2.38516	0.464872	1.36055	high-affinity K+ transporter 1
LOC_Os01g40600	2.63176	3.35389	2.47239	2.01984	Family of unknown function (DUF572)
LOC_Os08g06100	2.63125	4.68614	1.80544	4.25358	O-methyltransferase 1
LOC_Os10g33760	2.62924	5.84994	3.92475	5.13583	NAC domain containing protein 74
LOC_Os07g48770	2.62642	3.82415	0.57727	2.59233	expressed protein
LOC_Os09g22430	2.62624	5.35388	2.66416	3.09211	expressed protein
LOC_Os01g50070	2.62499	3.94252	-2.08002	3.81759	P-glycoprotein 5
LOC_Os06g50230	2.62448	4.91621	0.592606	1.36106	expressed protein
LOC_Os10g37400	2.62334	3.85298	0.985668	1.85466	Protein of unknown function, DUF538
LOC_Os04g51460	2.61662	0.580826	-2.03573	-3.38111	xyloglucan endotransglucosylase/hydrolase 24
LOC_Os04g54800	2.61107	4.65822	1.66218	2.97175	shikimate kinase 1
LOC_Os07g33480	2.6103	4.53325	2.47309	4.08975	cytochrome P450, family 716, subfamily A, polypeptide 1
LOC_Os02g38290	2.6061	4.38298	1.2833	2.49992	cytochrome P450, family 86, subfamily C, polypeptide 1
LOC_Os05g03590	2.60452	2.24441	-1.28187	-1.94789	expressed protein
LOC_Os11g09180	2.60058	4.54331	2.04197	3.86436	expressed protein
LOC_Os03g42630	2.59753	2.9215	1.36613	2.6999	NAC domain containing protein 58
LOC_Os12g40130	2.59674	4.01653	2.19673	1.80498	adenine phosphoribosyl transferase 1
LOC_Os03g42600	2.596	5.36149	3.09865	4.31909	expressed protein
LOC_Os01g38580	2.59317	3.86257	1.94115	3.02765	carotenoid cleavage dioxygenase 8
LOC_Os02g47370	2.58936	3.9932	-1.29397	-0.673667	Homeodomain-like superfamily protein
LOC_Os06g10780	2.58783	1.21679	0.54095	0.333028	Integrase-type DNA-binding superfamily protein
LOC_Os06g13190	2.58703	4.80072	-1.97006	-1.86763	expressed protein
LOC_Os01g57050	2.58518	4.24795	-0.240432	2.22441	expressed protein
LOC_Os06g13870	2.58456	2.97944	-1.17518	-1.57588	ARM repeat superfamily protein
LOC_Os04g43270	2.58423	4.52898	-0.650559	1.60096	Fatty acid hydroxylase superfamily
LOC_Os04g54900	2.58421	3.36568	0.130898	2.08708	basic helix-loop-helix (bHLH) DNA-binding family protein
LOC_Os02g01810	2.58309	1.94966	-1.28335	-0.927352	expressed protein
LOC_Os06g35160	2.58199	3.68618	2.23675	3.45217	CBL-interacting protein kinase 13
LOC_Os06g12800	2.58003	3.46879	1.61054	3.6125	TRICHOME BIREFRINGENCE-LIKE 22
LOC_Os01g41140	2.57724	7.06417	3.17357	6.00744	expressed protein
LOC_Os03g55540	2.57402	3.57244	-2.30556	-3.04613	salt tolerance zinc finger
LOC_Os07g01370	2.57328	3.20547	0.824645	2.1613	Peroxidase superfamily protein
LOC_Os05g28320	2.57295	2.95624	-0.343731	0.582864	myb domain protein 77
LOC_Os04g43820	2.5715	4.1775	2.32854	4.473	expressed protein
LOC_Os05g18604	2.56967	4.37914	2.54332	4.26567	serine carboxypeptidase-like 27
LOC_Os01g49210	2.56849	3.4602	0.265455	1.3838	expressed protein
LOC_Os07g14610	2.56679	5.47161	1.74838	3.67991	Peptidase M20/M25/M40 family protein
LOC_Os11g37970	2.56567	4.86792	0.577063	2.02702	pathogenesis-related 4
LOC_Os04g51990	2.56543	2.92076	1.10072	2.36784	HXXXD-type acyl-transferase family protein
LOC_Os01g48800	2.56363	4.39527	0.590482	2.12046	purine permease 4
LOC_Os11g33110	2.56283	2.37082	1.38336	1.47134	RmlC-like cupins superfamily protein
LOC_Os02g48870	2.56204	6.31963	2.36663	3.63886	Eukaryotic aspartyl protease family protein
LOC_Os04g46910	2.56097	3.28699	-0.366825	2.78336	actin depolymerizing factor 7
LOC_Os07g10380	2.56025	3.42088	0.611967	0.051217	expressed protein
LOC_Os01g70200	2.5574	4.20068	0.853014	3.04204	Exostosin family protein
LOC_Os07g35940	2.55443	5.67008	2.69784	4.61507	beta-amylase 5
LOC_Os05g30350	2.55206	3.37639	1.1646	2.219	beta glucosidase 11
LOC_Os04g51830	2.55188	3.26816	1.71565	3.21243	high-affinity K+ transporter 1
LOC_Os03g20870	2.55003	5.03063	2.72058	2.78784	RING/U-box superfamily protein
LOC_Os10g26510	2.5492	3.5349	1.116	2.00161	expressed protein
LOC_Os03g27190	2.53768	2.55544	0.995592	1.18693	metacaspase 2
LOC_Os03g21960	2.53585	4.90428	0.570954	3.40668	PYRIMIDINE 4
LOC_Os03g03500	2.53413	4.48081	0.837727	2.36664	Heavy metal transport/detoxification superfamily protein
LOC_Os10g01044	2.53356	3.18826	0.69195	1.80623	NAD(P)-binding Rossmann-fold superfamily protein
LOC_Os06g37560	2.53168	3.57594	2.04186	2.81928	beta galactosidase 1
LOC_Os11g01730	2.52949	2.40411	1.02849	1.54906	laccase 12
LOC_Os09g27010	2.52926	3.94952	-1.96939	-0.216287	Protein kinase superfamily protein
LOC_Os04g32850	2.5254	6.92842	1.91277	4.0708	Heavy metal transport/detoxification superfamily protein
LOC_Os03g50970	2.5193	3.7424	1.66381	2.95914	Microtubule associated protein (MAP65/ASE1) family protein
LOC_Os01g01980	2.51881	3.51015	2.00116	1.86795	expressed protein
LOC_Os02g10300	2.51664	2.81726	1.4244	1.40937	Pectin lyase-like superfamily protein
LOC_Os01g22336	2.51548	4.46802	1.46143	3.89784	Peroxidase superfamily protein
LOC_Os04g01740	2.51379	1.17238	-1.80818	-2.30384	heat shock protein 90.1
LOC_Os09g31019	2.51276	4.04583	2.79806	4.15399	Ubiquitin supergroup;Ribosomal protein L40e
LOC_Os01g50370	2.51198	2.25974	-3.51014	-3.93626	mitogen-activated protein kinase kinase kinase 16
LOC_Os12g41600	2.51193	3.38991	3.02392	4.39157	SAUR-like auxin-responsive protein family
LOC_Os01g48430	2.50764	4.02258	2.84582	2.5789	expressed protein
LOC_Os09g09520	2.50422	3.58196	1.37789	3.77716	Major facilitator superfamily protein
LOC_Os02g48860	2.50288	3.71304	-0.497658	0.0273844	Eukaryotic aspartyl protease family protein
LOC_Os06g14240	2.50122	2.57204	-0.831725	1.20122	HSP20-like chaperones superfamily protein
LOC_Os01g18490	2.49984	6.20888	3.55027	2.67637	expressed protein
LOC_Os04g46120	2.49433	2.61562	0.821694	1.32043	Cupredoxin superfamily protein
LOC_Os10g39470	2.49298	3.01219	2.2819	3.03477	expressed protein
LOC_Os09g37300	2.49215	2.46295	-0.518588	-0.694128	cation/H+ exchanger 2
LOC_Os04g40990	2.49193	4.53517	2.24349	1.59935	malate synthase
LOC_Os10g09240	2.49166	4.33221	-0.187708	2.39525	expressed protein
LOC_Os05g47960	2.49019	3.57953	-2.21698	-3.77291	expressed protein
LOC_Os09g07350	2.48833	4.32851	1.96318	3.87098	FASCICLIN-like arabinogalactan 2
LOC_Os01g65710	2.48827	4.22933	0.732596	1.10168	Disease resistance-responsive (dirigent-like protein) family protein
LOC_Os07g07790	2.48609	2.62906	1.90033	1.68369	Bifunctional inhibitor/lipid-transfer protein/seed storage 2S albumin superfamily protein
LOC_Os05g50230	2.48372	2.88332	0.755044	2.11561	Protein of unknown function (DUF1645)
LOC_Os01g49640	2.48368	1.82788	0.0229858	-0.732746	Bifunctional inhibitor/lipid-transfer protein/seed storage 2S albumin superfamily protein
LOC_Os05g03960	2.4825	2.41013	0.0571883	1.53144	expressed protein
LOC_Os09g20940	2.4798	2.63546	2.20751	3.32787	phy rapidly regulated 1
LOC_Os03g09170	2.47973	2.54085	-4.42869	-4.43427	related to AP2 4
LOC_Os07g47400	2.46839	5.95762	1.74698	4.45687	Calcium-dependent lipid-binding (CaLB domain) family protein
LOC_Os10g34700	2.46405	4.8141	-1.03384	0.424445	expressed protein
LOC_Os10g05930	2.46344	2.41656	2.0481	2.58174	proline-rich protein 4
LOC_Os01g55610	2.46291	3.44743	0.0527533	0.699946	Major facilitator superfamily protein
LOC_Os09g35790	2.46261	1.94322	-1.30509	0.253731	winged-helix DNA-binding transcription factor family protein
LOC_Os12g19470	2.46128	4.47352	-1.67298	2.79091	ribulose bisphosphate carboxylase small chain 1A
LOC_Os06g06170	2.46098	3.83186	-0.435036	0.557564	expressed protein
LOC_Os10g01470	2.45855	3.67504	1.28422	2.24216	homeobox from Arabidopsis thaliana
LOC_Os05g41380	2.45211	3.39708	-0.502042	0.737872	expressed protein
LOC_Os04g59520	2.45196	3.47217	1.70838	2.99245	C2 calcium/lipid-binding plant phosphoribosyltransferase family protein
LOC_Os03g47460	2.45038	4.81061	0.883427	1.15663	expressed protein
LOC_Os01g43460	2.44827	2.707	0.262666	1.53828	SLAC1 homologue 3
LOC_Os05g30580	2.44821	8.0623	3.21859	4.47865	subtilisin-like serine protease 2
LOC_Os02g40530	2.44683	2.89482	-1.65325	-2.4112	myb domain protein 79
LOC_Os08g41720	2.44405	4.46329	-0.18963	0.151752	Auxin efflux carrier family protein
LOC_Os04g28990	2.44093	3.99202	1.55998	3.92847	Oxidoreductase, zinc-binding dehydrogenase family protein
LOC_Os07g07420	2.44091	2.82203	-1.08521	-0.111254	gibberellin 20 oxidase 2
LOC_Os01g09080	2.43831	4.32097	3.44658	5.86854	WRKY DNA-binding protein 72
LOC_Os10g42900	2.43708	3.43227	0.495952	1.91503	peptide transporter 2
LOC_Os04g31460	2.43685	2.56022	-0.0797065	0.403895	expressed protein
LOC_Os12g04170	2.4357	4.02998	1.33943	2.94806	Nucleotide-sugar transporter family protein
LOC_Os01g09640	2.43529	4.43893	0.792419	1.93938	myb-like transcription factor family protein
LOC_Os02g10500	2.43509	4.72859	1.94651	3.77541	expressed protein
LOC_Os02g33820	2.43366	4.12884	1.62594	3.30593	expressed protein
LOC_Os04g46940	2.43354	4.4728	0.672868	1.03801	heavy metal atpase 5
LOC_Os05g30390	2.43297	2.54868	-0.690906	-1.55313	beta glucosidase 11
LOC_Os11g04010	2.43126	5.22038	2.26554	3.7	metacaspase 9
LOC_Os12g29220	2.42975	4.46512	1.22808	2.06806	Nodulin MtN3 family protein
LOC_Os01g04300	2.42631	3.29987	1.78637	2.91335	glycosyl hydrolase family 10 protein / carbohydrate-binding domain-containing protein
LOC_Os01g47610	2.42444	2.65858	0.324162	0.584079	alpha/beta-Hydrolases superfamily protein
LOC_Os10g02920	2.42092	2.35685	0.934611	1.70204	Cytochrome b561/ferric reductase transmembrane protein family
LOC_Os03g08600	2.4177	4.97565	1.09966	3.37443	plant glycogenin-like starch initiation protein 3
LOC_Os10g34480	2.41638	2.99595	0.347786	0.868935	cytochrome P450, family 86, subfamily B, polypeptide 1
LOC_Os02g41680	2.41558	5.11467	-0.514977	1.51417	PHE ammonia lyase 1
LOC_Os05g41610	2.41469	5.03771	0.256442	2.3317	beta-1,3-glucanase 1
LOC_Os01g03130	2.41435	1.7579	-1.48465	-2.49308	expressed protein
LOC_Os08g31950	2.41121	1.71488	1.72814	2.97806	expressed protein
LOC_Os09g35940	2.41103	3.0282	-0.374956	0.684941	cytochrome p450 78a9
LOC_Os06g35480	2.40898	2.90681	-1.77605	-5.20524	Peroxidase superfamily protein
LOC_Os12g23700	2.40585	3.04222	-0.479253	-0.450452	Protein kinase superfamily protein
LOC_Os01g05585	2.40446	3.33823	0.268511	1.36031	metallothionein 2A
LOC_Os05g12450	2.40387	3.57201	-0.550124	0.736562	UDP-Glycosyltransferase superfamily protein
LOC_Os03g43770	2.40206	2.40992	0.956676	1.7679	RNI-like superfamily protein
LOC_Os10g36110	2.40153	4.90328	1.86643	4.37354	Bifunctional inhibitor/lipid-transfer protein/seed storage 2S albumin superfamily protein
LOC_Os09g36500	2.40061	-1.44793	-1.96048	-3.89306	RING-H2 finger A3A
LOC_Os07g38470	2.39996	4.45283	0.869661	3.21862	expressed protein
LOC_Os02g02000	2.39686	4.74001	2.28643	4.86662	hydroperoxide lyase 1
LOC_Os01g55510	2.39538	2.86642	-1.65294	-1.40172	RHO guanyl-nucleotide exchange factor 11
LOC_Os07g03910	2.39457	3.68839	2.33744	3.00293	Major facilitator superfamily protein
LOC_Os02g02310	2.39214	3.22907	-0.0827753	1.06049	Walls Are Thin 1
LOC_Os01g07420	2.39198	3.77991	1.73426	3.51188	alpha/beta-Hydrolases superfamily protein
LOC_Os09g14700	2.39038	4.76554	1.61769	4.17202	Protein of unknown function (DUF1637)
LOC_Os09g08990	2.3884	2.64189	3.6032	6.45991	Cytochrome P450 superfamily protein
LOC_Os07g34520	2.38835	8.38886	4.62941	3.50284	isocitrate lyase
LOC_Os02g58290	2.3874	3.41809	0.831339	1.09685	expressed protein
LOC_Os07g44140	2.3849	4.52723	-4.83281	-3.28861	cytochrome P450, family 709, subfamily B, polypeptide 2
LOC_Os10g35830	2.38162	3.84502	0.804678	1.91712	expressed protein
LOC_Os12g36580	2.3756	1.4939	-1.03164	0.487894	expressed protein
LOC_Os06g38980	2.37546	4.70424	2.47429	3.21885	poly(A)-binding protein 5
LOC_Os09g25390	2.37341	5.59927	1.30945	4.1318	phospholipase D alpha 1
LOC_Os12g02500	2.37187	3.51649	2.8458	3.47221	methyl esterase 17
LOC_Os06g09560	2.36968	2.5747	-1.56798	1.06822	Chaperone DnaJ-domain superfamily protein
LOC_Os02g52150	2.36917	2.21149	-2.10551	-0.0439557	HSP20-like chaperones superfamily protein
LOC_Os06g33720	2.36744	4.62366	3.01046	6.371	Flavin-binding monooxygenase family protein
LOC_Os11g39760	2.36719	3.18628	5.95858	6.56351	expressed protein
LOC_Os10g40480	2.36638	1.45587	-2.41244	-3.21936	Bifunctional inhibitor/lipid-transfer protein/seed storage 2S albumin superfamily protein
LOC_Os01g12020	2.36469	1.78829	-0.537439	-1.2412	Bifunctional inhibitor/lipid-transfer protein/seed storage 2S albumin superfamily protein
LOC_Os03g18850	2.36426	5.86513	1.84797	5.3137	PYR1-like 2
LOC_Os04g33190	2.36283	4.35777	1.28196	3.55333	acetyl-CoA synthetase
LOC_Os03g55430	2.36187	2.32205	-0.945788	-1.77496	expressed protein
LOC_Os10g12500	2.36185	2.78764	1.68001	3.02678	nodulin MtN21 /EamA-like transporter family protein
LOC_Os05g12670	2.35622	2.25626	-0.556182	-0.707902	expressed protein
LOC_Os09g14550	2.35562	2.43728	-0.330748	-0.722868	CTC-interacting domain 9
LOC_Os05g46020	2.35251	3.23713	0.100455	-1.25641	WRKY DNA-binding protein 51
LOC_Os01g03170	2.35237	3.09669	0.670972	0.952182	Protein with RING/U-box and TRAF-like domains
LOC_Os04g59020	2.34222	3.73567	-0.18051	2.92186	Vacuolar iron transporter (VIT) family protein
LOC_Os01g66120	2.34103	4.48939	-1.59194	-2.25899	NAC (No Apical Meristem) domain transcriptional regulator superfamily protein
LOC_Os05g40960	2.34083	1.52311	2.44435	2.30309	myb-related protein 1
LOC_Os03g03164	2.34064	3.74172	1.48306	2.72824	KNOTTED-like homeobox of Arabidopsis thaliana 7
LOC_Os11g09040	2.3403	2.91325	1.48446	2.39132	expressed protein
LOC_Os03g56890	2.33962	5.6063	0.27597	0.280648	expressed protein
LOC_Os05g45180	2.33779	4.6059	2.18899	4.01404	UDP-glucosyl transferase 88A1
LOC_Os11g14400	2.3349	4.31606	0.931314	3.19974	Pectin lyase-like superfamily protein
LOC_Os02g09400	2.33398	4.09496	1.72957	3.49293	cytochrome P450, family 71, subfamily B, polypeptide 10
LOC_Os07g35680	2.33294	4.41473	1.08866	2.58787	cysteine-rich RLK (RECEPTOR-like protein kinase) 8
LOC_Os05g48300	2.3303	3.43153	0.346792	1.36058	purine permease 4
LOC_Os05g33940	2.3298	3.54981	0.459605	1.9284	carboxyesterase 17
LOC_Os01g49820	2.32892	3.209	1.51601	2.34174	lipid phosphate phosphatase 2
LOC_Os06g45570	2.32746	4.17256	-1.53266	-1.78836	VQ motif-containing protein
LOC_Os02g03550	2.32289	3.3139	0.997176	1.38656	xyloglucan endotransglucosylase/hydrolase 30
LOC_Os03g14030	2.32032	4.05874	0.784188	2.46427	Pathogenesis-related thaumatin superfamily protein
LOC_Os08g27210	2.32013	5.58239	-0.259978	0.044361	Tetratricopeptide repeat (TPR)-like superfamily protein
LOC_Os03g21060	2.31983	3.28226	0.571319	1.59809	NAC domain containing protein 47
LOC_Os04g45370	2.31945	3.18088	-0.527181	-0.11188	expressed protein
LOC_Os04g44600	2.31851	1.9488	-0.17947	-0.839341	expressed protein
LOC_Os02g13060	2.31741	4.34778	2.02475	3.9028	Protein of unknown function (DUF3511)
LOC_Os06g05940	2.31654	6.33285	4.03607	6.28832	Arabidopsis thaliana protein of unknown function (DUF821)
LOC_Os05g33900	2.31648	2.29571	-0.330013	1.87988	nodulin MtN21 /EamA-like transporter family protein
LOC_Os01g02150	2.316	3.55662	1.77113	3.04519	expressed protein
LOC_Os01g59780	2.31477	2.59277	-1.08793	0.524973	Integrase-type DNA-binding superfamily protein
LOC_Os12g28710	2.31462	3.11873	-2.86572	-4.91874	P-loop containing nucleoside triphosphate hydrolases superfamily protein
LOC_Os08g32160	2.31313	4.13793	2.37145	4.04626	2-oxoglutarate (2OG) and Fe(II)-dependent oxygenase superfamily protein
LOC_Os10g25620	2.31194	3.49823	3.40305	3.8882	NAC (No Apical Meristem) domain transcriptional regulator superfamily protein
LOC_Os12g42540	2.31133	2.457	-0.317983	0.160256	RING/U-box superfamily protein
LOC_Os03g19260	2.31043	2.12782	1.55621	2.12794	expressed protein
LOC_Os06g11280	2.30904	2.29059	0.953341	1.52713	12-oxophytodienoate reductase 2
LOC_Os02g13710	2.30772	3.21744	1.23523	3.02263	Integrase-type DNA-binding superfamily protein
LOC_Os03g43100	2.30695	5.03654	0.416376	1.38834	expressed protein
LOC_Os08g39240	2.30644	4.16756	3.86639	5.18803	wall associated kinase 3
LOC_Os07g39740	2.3064	2.55068	-0.197044	0.662041	GDSL-like Lipase/Acylhydrolase superfamily protein
LOC_Os07g46800	2.30533	3.23443	0.495849	3.82034	expressed protein
LOC_Os10g25400	2.30492	2.36862	-1.47437	-0.142604	GDSL-like Lipase/Acylhydrolase superfamily protein
LOC_Os05g03760	2.30131	2.33458	-2.16863	-3.3813	zinc finger (CCCH-type) family protein
LOC_Os02g41860	2.30067	2.02344	1.84477	2.02233	plasma membrane intrinsic protein 2;4
LOC_Os07g08300	2.29976	3.08386	1.76239	1.60557	zinc induced facilitator-like 2
LOC_Os05g40890	2.29832	3.45328	1.58621	2.3957	expressed protein
LOC_Os02g02340	2.2982	2.86767	1.33741	2.18232	glycerol-3-phosphate acyltransferase 6
LOC_Os11g45740	2.29776	4.90576	2.32174	2.63201	myb domain protein 112
LOC_Os10g38740	2.29583	3.69863	0.737198	2.2202	Glutathione S-transferase family protein
LOC_Os09g20480	2.29407	3.60762	1.34729	2.70573	Major facilitator superfamily protein
LOC_Os05g43860	2.29395	3.65113	2.38615	3.79257	Protein of unknown function (DUF688)
LOC_Os05g29974	2.29195	4.02879	1.55706	2.43525	alpha/beta-Hydrolases superfamily protein
LOC_Os03g06930	2.29135	4.1653	1.56498	3.07737	BEL1-like homeodomain 7
LOC_Os01g50400	2.29021	4.78556	-2.32319	-3.27923	mitogen-activated protein kinase kinase kinase 16
LOC_Os08g28670	2.28827	3.11581	0.423477	2.44573	Polyketide cyclase/dehydrase and lipid transport superfamily protein
LOC_Os09g37200	2.28811	3.52447	3.67351	5.21053	hydroxycinnamoyl-CoA shikimate/quinate hydroxycinnamoyl transferase
LOC_Os04g12010	2.28716	4.74686	2.89358	4.3526	Glycosyltransferase family 61 protein
LOC_Os07g48450	2.28692	2.46741	-0.496636	-0.29907	NAC domain containing protein 25
LOC_Os10g02490	2.28435	2.98572	1.19317	2.16742	NAD(P)-linked oxidoreductase superfamily protein
LOC_Os03g41390	2.28231	2.66791	-1.10427	-0.351686	C2H2 and C2HC zinc fingers superfamily protein
LOC_Os01g67030	2.27813	2.05546	-1.89498	-0.494071	Cytochrome b561/ferric reductase transmembrane with DOMON related domain
LOC_Os02g41650	2.27724	3.99731	1.41158	3.08927	PHE ammonia lyase 1
LOC_Os12g02370	2.27383	3.88982	0.999904	2.35988	Chalcone-flavanone isomerase family protein
LOC_Os06g46950	2.27295	0.749067	-2.58874	-4.44942	Calcium-binding EF-hand family protein
LOC_Os10g37760	2.26698	2.06565	-1.94425	-1.59681	RHOMBOID-like protein 3
LOC_Os02g58214	2.2653	2.32549	2.16888	2.55964	expressed protein
LOC_Os04g46000	2.26331	3.17969	1.82737	3.05214	cyclin p4;1
LOC_Os05g39320	2.25983	3.80273	-1.94708	0.922283	Thiamine pyrophosphate dependent pyruvate decarboxylase family protein
LOC_Os09g25290	2.25876	3.58979	0.273544	1.44578	DNA glycosylase superfamily protein
LOC_Os12g43810	2.2585	2.98786	1.21529	2.47685	expressed protein
LOC_Os01g21120	2.25289	1.10464	-2.07999	-3.04651	Integrase-type DNA-binding superfamily protein
LOC_Os08g43270	2.24994	3.74984	1.18666	3.15727	BCL-2-associated athanogene 1
LOC_Os11g05400	2.24739	3.5197	1.61701	2.94217	purple acid phosphatase 22
LOC_Os03g22200	2.24343	4.0063	0.567124	2.92727	Nodulin MtN3 family protein
LOC_Os12g30000	2.24111	3.24905	1.39512	2.57554	expressed protein
LOC_Os04g59120	2.24047	2.07778	-3.96299	-1.69329	nodulin MtN21 /EamA-like transporter family protein
LOC_Os07g48390	2.23847	3.38481	1.47618	2.56517	Copper transport protein family
LOC_Os06g47800	2.23651	4.53236	0.0808844	1.49307	NB-ARC domain-containing disease resistance protein
LOC_Os04g54390	2.23225	2.68602	1.55496	1.78255	bifunctional nuclease i
LOC_Os03g15220	2.23179	2.41672	0.970487	1.16823	Regulator of Vps4 activity in the MVB pathway protein
LOC_Os08g04800	2.23029	2.51623	-0.544533	-1.66672	alpha/beta-Hydrolases superfamily protein
LOC_Os06g17600	2.23027	1.73117	0.865315	0.690844	Ankyrin repeat family protein
LOC_Os12g08160	2.22959	2.88358	1.39396	3.04885	expressed protein
LOC_Os03g08970	2.22876	2.73964	-1.80941	-1.46692	expressed protein
LOC_Os02g04030	2.22853	2.72724	1.05755	2.15381	Sec14p-like phosphatidylinositol transfer family protein
LOC_Os05g50180	2.22776	2.52775	-2.13713	-3.25413	EF hand calcium-binding protein family
LOC_Os10g40720	2.22439	2.98309	1.50113	2.36243	expansin B2
LOC_Os02g21890	2.22374	2.5818	0.523925	0.88612	CLAVATA3/ESR-RELATED 12
LOC_Os02g51930	2.22276	5.33927	1.91338	2.91224	UDP-Glycosyltransferase superfamily protein
LOC_Os04g45210	2.22011	3.68224	-1.41055	1.2171	peroxin 11B
LOC_Os11g44800	2.21638	3.20941	3.83966	5.3484	expressed protein
LOC_Os05g49940	2.21561	4.1392	-0.909972	0.952762	expressed protein
LOC_Os03g63900	2.21479	4.10668	1.74251	3.3375	senescence-related gene 1
LOC_Os05g31910	2.21471	3.36475	1.91757	3.41125	ABC-2 type transporter family protein
LOC_Os12g36110	2.21435	0.630172	-2.4339	-2.99982	Calmodulin-binding protein
LOC_Os01g50420	2.21302	4.43509	-4.58103	-6.84147	mitogen-activated protein kinase kinase kinase 17
LOC_Os02g48900	2.20952	3.40493	2.0042	3.01549	Eukaryotic aspartyl protease family protein
LOC_Os05g14070	2.20898	2.68509	1.77729	1.74999	expressed protein
LOC_Os02g57120	2.20813	5.24905	1.79839	4.76105	CLIP-associated protein
LOC_Os11g42390	2.20667	3.13599	2.12538	1.60923	serine carboxypeptidase-like 6
LOC_Os01g49650	2.20395	2.01068	0.0809129	-0.20432	Bifunctional inhibitor/lipid-transfer protein/seed storage 2S albumin superfamily protein
LOC_Os01g69050	2.2036	3.85554	1.16784	2.85964	Protein of unknown function (DUF707)
LOC_Os03g48220	2.20073	3.58222	0.211307	0.425074	expressed protein
LOC_Os11g05690	2.19972	2.75966	-0.142023	0.556566	cationic amino acid transporter 7
LOC_Os03g15320	2.19811	4.29667	0.796702	2.20781	glyoxal oxidase-related protein
LOC_Os02g30200	2.19714	6.10635	3.2052	4.96552	Plant stearoyl-acyl-carrier-protein desaturase family protein
LOC_Os07g42200	2.19686	3.77199	0.0178954	1.54145	Protein kinase superfamily protein
LOC_Os12g43110	2.19651	4.13634	1.4092	3.41465	SAUR-like auxin-responsive protein family
LOC_Os01g61940	2.1963	3.35565	0.965748	1.2725	ABC-2 type transporter family protein
LOC_Os08g20620	2.19557	1.78349	-0.752589	0.128926	expressed protein
LOC_Os05g07940	2.19504	2.75001	0.636828	1.75048	Lactoylglutathione lyase / glyoxalase I family protein
LOC_Os01g59530	2.19483	1.65681	-0.483506	0.449532	calmodulin 5
LOC_Os05g46610	2.19296	3.71495	1.16388	3.23223	myb domain protein 86
LOC_Os07g17330	2.19175	2.10844	-0.682069	-0.323964	B12D protein
LOC_Os03g63580	2.19154	3.77288	2.32877	2.57322	non-specific phospholipase C4
LOC_Os12g27440	2.19149	2.36318	0.744797	1.66841	expressed protein
LOC_Os01g72460	2.18636	1.77223	1.36864	2.28848	NADPH:quinone oxidoreductase
LOC_Os11g03520	2.18531	1.92155	-0.485032	-1.19986	SGNH hydrolase-type esterase superfamily protein
LOC_Os01g67090	2.18371	3.74349	1.19127	2.8609	IQ-domain 13
LOC_Os01g60640	2.18187	2.26609	-3.3061	-5.12041	WRKY DNA-binding protein 46
LOC_Os03g53930	2.1789	3.65272	-1.39627	-0.436658	expressed protein
LOC_Os11g06870	2.17601	5.05389	0.476268	0.73252	glyoxal oxidase-related protein
LOC_Os06g34400	2.17538	3.72059	-0.420011	0.659453	RING/U-box superfamily protein
LOC_Os02g32940	2.1742	2.67212	-1.09791	-0.805262	expressed protein
LOC_Os05g04700	2.17289	3.76576	-0.0591042	1.18523	Low temperature and salt responsive protein family
LOC_Os08g39300	2.17244	5.36855	-0.155199	2.93598	alanine:glyoxylate aminotransferase
LOC_Os12g41690	2.17231	3.6321	1.3447	2.63763	Uncharacterised protein family (UPF0497)
LOC_Os02g15230	2.17227	3.90109	0.922885	2.88658	GDSL-like Lipase/Acylhydrolase superfamily protein
LOC_Os05g37080	2.17171	2.18709	-2.00832	-1.71132	NAC domain containing protein 90
LOC_Os03g15230	2.17138	2.34219	0.844112	1.75369	Regulator of Vps4 activity in the MVB pathway protein
LOC_Os04g50700	2.17097	2.75508	0.541735	2.2786	expressed protein
LOC_Os03g52900	2.16992	3.96156	2.93268	5.05163	expressed protein
LOC_Os09g01960	2.16855	2.79354	0.874048	1.78636	myb domain protein r1
LOC_Os06g17410	2.16772	4.00732	1.78196	3.65403	OBF binding protein 4
LOC_Os02g31080	2.16657	2.89489	0.26601	0.799651	hydroxyproline-rich glycoprotein family protein
LOC_Os11g01140	2.16627	3.75799	2.35871	3.01085	phototropin 1
LOC_Os03g58790	2.16514	3.04354	-2.2	-1.28171	P-loop containing nucleoside triphosphate hydrolases superfamily protein
LOC_Os02g55600	2.16392	3.95311	0.879124	1.69552	expressed protein
LOC_Os06g30950	2.16375	3.24587	1.53687	2.87626	Nucleotide/sugar transporter family protein
LOC_Os08g27220	2.16232	3.57021	1.0022	0.428937	Integrase-type DNA-binding superfamily protein
LOC_Os12g03420	2.16079	3.24162	1.59572	2.9108	VQ motif-containing protein
LOC_Os05g36260	2.15919	1.89836	-1.64623	-1.61247	pyrophosphorylase 3
LOC_Os03g53220	2.15706	1.53676	0.00738462	0.191207	U5 small nuclear ribonucleoprotein helicase, putative
LOC_Os01g03300	2.1527	6.14154	2.78888	4.3141	Protein with RING/U-box and TRAF-like domains
LOC_Os07g43800	2.14934	1.38344	0.279698	-0.439546	Calcium-binding EF-hand family protein
LOC_Os10g12750	2.1487	3.68717	2.03173	3.70458	expressed protein
LOC_Os01g71094	2.14771	2.34341	0.232359	1.97753	Eukaryotic aspartyl protease family protein
LOC_Os01g67540	2.14677	3.08109	-0.00444974	1.04509	AMP-dependent synthetase and ligase family protein
LOC_Os01g02139	2.14646	3.12595	1.31356	2.50292	expressed protein
LOC_Os02g20040	2.14344	2.64957	-2.0837	1.4471	expressed protein
LOC_Os07g19210	2.14334	4.1067	1.24633	3.5796	cytochrome P450, family 71, subfamily B, polypeptide 2
LOC_Os03g58000	2.14148	2.81645	1.51372	2.97272	expressed protein
LOC_Os02g18000	2.14106	1.60615	0.383205	0.60986	LRR and NB-ARC domains-containing disease resistance protein
LOC_Os10g22070	2.1407	3.82935	-0.512538	0.455701	glutathione S-transferase TAU 15
LOC_Os04g51980	2.13691	2.68528	2.29587	3.03285	HXXXD-type acyl-transferase family protein
LOC_Os01g05650	2.13454	4.23486	1.07729	3.11865	metallothionein 2A
LOC_Os05g51670	2.13451	2.83147	0.0221852	0.378236	UDP-D-glucose/UDP-D-galactose 4-epimerase 5
LOC_Os06g45680	2.13419	3.07723	1.70215	3.3379	expressed protein
LOC_Os01g51570	2.13346	4.01932	0.744828	2.11138	beta-1,3-glucanase 2
LOC_Os09g20540	2.13322	2.55196	1.65608	2.33168	expressed protein
LOC_Os11g04380	2.13099	3.62663	2.09431	3.64157	Nucleotide-sugar transporter family protein
LOC_Os01g68670	2.1296	2.53781	0.906799	0.853057	PHYTOCYSTATIN 2
LOC_Os02g47390	2.12904	8.20225	2.40422	3.97267	expressed protein
LOC_Os06g33200	2.12881	4.38045	0.966964	4.44352	expressed protein
LOC_Os09g04624	2.12732	4.46141	3.6334	6.11065	GDSL-like Lipase/Acylhydrolase superfamily protein
LOC_Os08g20200	2.12635	4.06349	1.46892	1.17346	fatty acid reductase 1
LOC_Os10g20510	2.12522	3.40836	0.845259	2.45885	Family of unknown function (DUF566)
LOC_Os11g29710	2.12428	2.25732	-0.280435	-0.243836	HCP-like superfamily protein with MYND-type zinc finger
LOC_Os07g36430	2.12367	3.86552	2.0891	3.79958	expressed protein
LOC_Os08g39450	2.12227	2.60796	-0.697956	-1.02495	A20/AN1-like zinc finger family protein
LOC_Os08g30540	2.12193	0.860837	-1.80152	-1.81176	expressed protein
LOC_Os09g27620	2.12146	2.40133	0.525887	0.338979	RING/FYVE/PHD zinc finger superfamily protein	PTC1/OsMS1
LOC_Os01g45700	2.12096	2.22548	1.72611	2.01315	expressed protein
LOC_Os06g35970	2.11988	3.05561	1.60921	3.26929	protodermal factor 1
LOC_Os02g01060	2.11775	2.59618	0.729338	1.80649	Late embryogenesis abundant (LEA) hydroxyproline-rich glycoprotein family
LOC_Os10g40290	2.1172	2.65372	2.44011	2.70997	Pectinacetylesterase family protein
LOC_Os01g03630	2.11537	0.952526	-1.61173	-2.11688	Cupredoxin superfamily protein
LOC_Os03g46570	2.11411	2.12708	-0.391391	0.111843	SBP (S-ribonuclease binding protein) family protein
LOC_Os01g32120	2.11219	2.14101	1.32567	1.82215	Calcium-binding EF-hand family protein
LOC_Os07g08420	2.11189	1.41253	0.0756245	1.19153	bZIP transcription factor family protein
LOC_Os02g11700	2.11175	4.13166	2.77008	3.95513	UDP-glucosyl transferase 73C1
LOC_Os01g10640	2.1112	4.23119	-0.425031	-0.0845684	expressed protein
LOC_Os06g10920	2.10991	3.2835	1.26172	2.39597	fucosyltransferase 8
LOC_Os06g13180	2.10545	-0.00201208	-2.25278	-2.6995	matrix metalloproteinase
LOC_Os06g11420	2.10542	2.54732	0.810006	1.0862	chromatin protein family
LOC_Os06g23274	2.10386	3.19463	1.05567	2.22922	RING/U-box superfamily protein
LOC_Os12g02105	2.09838	5.30046	0.357027	0.322641	Bifunctional inhibitor/lipid-transfer protein/seed storage 2S albumin superfamily protein
LOC_Os02g03020	2.09695	2.05453	2.38199	2.0395	Calcium-binding EF-hand family protein
LOC_Os02g33030	2.09677	1.7356	1.37375	1.9252	alpha carbonic anhydrase 1
LOC_Os04g58120	2.09669	1.90773	-0.253768	-0.835272	expressed protein
LOC_Os08g03610	2.09664	2.81701	-0.803948	-0.456678	LSD1 zinc finger family protein
LOC_Os05g18470	2.09615	3.67118	2.21546	4.26286	Sec14p-like phosphatidylinositol transfer family protein
LOC_Os09g21290	2.09272	2.44591	0.34156	0.271909	expressed protein
LOC_Os10g40230	2.09263	2.0632	-0.110369	0.0434861	expressed protein
LOC_Os01g39710	2.09117	2.11865	1.94359	1.10797	expressed protein
LOC_Os10g22450	2.09005	2.33142	1.76354	4.01947	myo-inositol-1-phosphate synthase 2
LOC_Os07g24150	2.08733	2.25384	1.71585	1.46603	expressed protein
LOC_Os09g03939	2.08706	4.79291	0.368612	3.37861	white-brown complex homolog protein 11
LOC_Os11g04400	2.08546	2.11456	0.656558	1.19096	SCARECROW-like 14
LOC_Os03g02050	2.0823	7.56134	1.86281	5.75955	Bifunctional inhibitor/lipid-transfer protein/seed storage 2S albumin superfamily protein
LOC_Os03g24560	2.08122	2.17185	-0.00588519	0.636131	expressed protein
LOC_Os09g25850	2.08064	4.13323	1.55344	3.09135	Fatty acid hydroxylase superfamily
LOC_Os10g07510	2.07984	3.13718	3.17004	3.77125	Lateral organ boundaries (LOB) domain family protein
LOC_Os01g51050	2.07939	2.62964	1.74617	2.47661	Mannose-binding lectin superfamily protein
LOC_Os02g45710	2.07678	1.81282	-1.00808	-2.84379	brassinosteroid-responsive RING-H2
LOC_Os03g24300	2.0726	1.805	-0.187146	-0.573846	Tetratricopeptide repeat (TPR)-like superfamily protein
LOC_Os11g44870	2.0717	2.73551	2.91568	3.24502	PLAC8 family protein
LOC_Os08g01530	2.07048	3.31141	1.07809	1.74279	Protein of unknown function (DUF679)
LOC_Os09g01670	2.06963	2.33987	0.170265	0.231032	FKBP-like peptidyl-prolyl cis-trans isomerase family protein
LOC_Os03g25790	2.06929	2.43128	0.819253	1.2657	O-Glycosyl hydrolases family 17 protein
LOC_Os06g27560	2.06754	4.26049	0.0965961	0.176942	Glycosyltransferase family 61 protein
LOC_Os12g41890	2.06716	3.30816	3.03015	5.5561	amino acid transporter 1
LOC_Os03g62830	2.06643	3.50888	1.62747	1.94323	Hyaluronan / mRNA binding family
LOC_Os10g32580	2.0652	2.52759	1.52915	2.45733	GDSL-like Lipase/Acylhydrolase superfamily protein
LOC_Os03g49440	2.06258	4.07497	-1.26474	-0.423242	Haloacid dehalogenase-like hydrolase (HAD) superfamily protein
LOC_Os01g61210	2.06226	1.53447	-0.530467	-0.659643	Polyketide cyclase/dehydrase and lipid transport superfamily protein
LOC_Os07g36810	2.06174	2.50118	0.992696	0.137664	expressed protein
LOC_Os02g03570	2.05788	2.53783	0.167871	1.7057	HSP20-like chaperones superfamily protein
LOC_Os03g15340	2.05535	3.47556	1.86617	2.83596	plantacyanin
LOC_Os09g28510	2.0549	2.29551	0.440054	1.14797	Calcium-binding EF-hand family protein
LOC_Os03g24930	2.05478	2.68793	0.532108	0.881716	Protein kinase superfamily protein
LOC_Os04g06590	2.05278	3.2308	-0.337613	2.1063	Protein of unknown function (DUF594)
LOC_Os03g14880	2.05277	3.31055	1.36971	2.54282	expressed protein
LOC_Os04g49160	2.05213	4.65979	1.88125	4.19788	brassinosteroid-responsive RING-H2
LOC_Os08g41470	2.05124	3.82107	1.43029	3.32058	expressed protein
LOC_Os01g72270	2.04981	7.19714	4.05957	3.14961	cytochrome P450, family 94, subfamily D, polypeptide 2
LOC_Os04g01140	2.04492	4.44015	1.61907	3.97554	cytochrome P450, family 93, subfamily D, polypeptide 1
LOC_Os12g32610	2.04479	0.601442	-3.81997	-5.97139	expressed protein
LOC_Os01g08860	2.04343	0.411343	-2.06804	-2.37684	17.6 kDa class II heat shock protein
LOC_Os02g43194	2.04312	1.81877	1.07288	1.62187	aldehyde dehydrogenase 3F1
LOC_Os01g70660	2.04197	7.07635	4.15402	5.35789	K+ uptake permease 6
LOC_Os12g42200	2.04138	3.54592	1.14862	1.33856	cation/H+ exchanger 19
LOC_Os09g27250	2.04104	1.68585	0.740809	0.798789	Family of unknown function (DUF716)
LOC_Os05g39400	2.04036	2.59944	1.05176	1.83911	expressed protein
LOC_Os05g11130	2.03831	2.18837	1.04054	2.1368	cytochrome P450, family 90, subfamily D, polypeptide 1
LOC_Os09g32100	2.03734	3.08983	0.27889	1.76333	Protein of unknown function, DUF599
LOC_Os08g40440	2.0356	3.9512	0.69137	0.475729	dihydroflavonol 4-reductase-like1
LOC_Os04g47180	2.03486	3.36999	0.8903	2.21203	Protein of unknown function (DUF3741)
LOC_Os03g38800	2.03474	0.0879234	-2.25835	-2.28281	P-loop containing nucleoside triphosphate hydrolases superfamily protein
LOC_Os03g08500	2.03421	2.56623	-0.451301	-2.01241	ethylene-responsive element binding protein
LOC_Os04g38390	2.03336	3.00257	-0.220253	0.874395	Lipase/lipooxygenase, PLAT/LH2 family protein
LOC_Os07g03960	2.03271	2.9162	0.982534	1.43934	Major facilitator superfamily protein
LOC_Os06g50040	2.03167	2.84093	1.45462	2.51753	SAUR-like auxin-responsive protein family
LOC_Os07g41150	2.02872	5.86329	2.85707	5.59191	PLC-like phosphodiesterases superfamily protein
LOC_Os09g30490	2.0268	1.4908	-2.4122	-2.63941	Calcium-binding EF-hand family protein
LOC_Os02g49060	2.02658	3.37229	1.42951	2.76409	amino acid permease 7
LOC_Os10g30162	2.02657	1.85619	0.443807	0.563357	HSP20-like chaperones superfamily protein
LOC_Os04g01960	2.02384	3.22795	1.59546	2.50063	expressed protein
LOC_Os07g39210	2.02365	1.9696	-1.59547	-1.30107	expressed protein
LOC_Os01g14670	2.02255	3.87916	1.60507	3.64805	germin-like protein 10
LOC_Os07g43440	2.02189	3.82765	2.37457	2.48738	expressed protein
LOC_Os07g35480	2.0214	4.63473	0.449223	0.234241	O-Glycosyl hydrolases family 17 protein
LOC_Os04g37880	2.02105	3.0571	-2.04862	-1.50416	expressed protein
LOC_Os11g18730	2.02013	3.50348	1.60305	2.89133	Glycosyl hydrolase family protein
LOC_Os04g28420	2.01926	1.57499	-3.70303	-1.51874	rotamase FKBP 1
LOC_Os12g16200	2.01722	3.64663	1.17099	3.00194	glutathione synthetase 2
LOC_Os03g21030	2.01644	4.0989	-0.637894	-1.16726	Arabidopsis NAC domain containing protein 87
LOC_Os06g47640	2.01588	2.09309	0.957903	1.57087	EF hand calcium-binding protein family
LOC_Os11g16400	2.01518	2.11398	-0.261835	1.10703	Plant protein of unknown function (DUF936)
LOC_Os06g48680	2.0132	3.23701	0.363482	1.77318	expressed protein
LOC_Os01g53590	2.01204	4.58574	1.78288	3.04005	Polynucleotidyl transferase, ribonuclease H-like superfamily protein
LOC_Os07g07930	2.01095	2.16871	1.68636	2.39422	Bifunctional inhibitor/lipid-transfer protein/seed storage 2S albumin superfamily protein
LOC_Os11g03420	2.01052	2.87108	1.84149	2.19097	mini zinc finger 2
LOC_Os02g36550	2.01027	2.18389	0.813517	1.15138	4-phospho-panto-thenoylcysteine synthetase
LOC_Os06g39240	2.00633	1.1561	-0.97883	0.368137	multiprotein bridging factor 1C
LOC_Os06g09620	2.00376	2.59828	-0.14509	0.857552	expressed protein
LOC_Os06g20040	2.00292	3.57058	1.98356	3.45852	Eukaryotic aspartyl protease family protein
LOC_Os06g06160	2.0021	3.21777	1.79869	3.12854	IQ-domain 9
LOC_Os04g56500	2.00061	2.91566	1.09429	2.14784	ILI1 binding bHLH 1
LOC_Os11g35390	2.00027	2.06357	0.968265	0.767323	myb domain protein 60
LOC_Os06g06620	1.99971	3.2206	0.312245	1.49228	expressed protein
LOC_Os06g24404	1.99758	3.07991	1.8181	4.04444	SGNH hydrolase-type esterase superfamily protein
LOC_Os06g13040	1.99739	2.44206	1.62688	2.77251	xyloglucan endotransglucosylase/hydrolase 1
LOC_Os05g51240	1.99702	2.43298	0.731176	2.6944	alpha/beta-Hydrolases superfamily protein
LOC_Os06g49250	1.99629	3.64923	1.79168	3.08657	Major facilitator superfamily protein
LOC_Os01g58910	1.99118	2.21419	-1.09071	0.559284	nodulin MtN21 /EamA-like transporter family protein
LOC_Os11g02440	1.99045	4.15869	1.52266	1.95801	Chalcone-flavanone isomerase family protein
LOC_Os08g01220	1.98977	3.58361	2.38014	3.38503	NDR1/HIN1-like 1
LOC_Os06g46970	1.98825	3.17286	0.595009	2.54509	Wound-responsive family protein
LOC_Os06g51200	1.98712	3.82103	not available	not available	Protein of unknown function (DUF707)
LOC_Os05g27730	1.98666	3.76867	-2.97271	-4.55635	WRKY DNA-binding protein 33
LOC_Os12g02030	1.98472	3.88975	1.21944	2.52032	BTB/POZ domain-containing protein
LOC_Os01g14640	1.98458	1.33483	-0.566339	0.320709	expressed protein
LOC_Os06g04090	1.98448	2.91314	0.857294	1.75693	NAC (No Apical Meristem) domain transcriptional regulator superfamily protein
LOC_Os05g26840	1.98444	2.93752	-0.0927674	0.614989	AZA-guanine resistant1
LOC_Os03g57220	1.9824	4.51345	-0.749276	2.2611	Aldolase-type TIM barrel family protein
LOC_Os01g58640	1.98059	2.45103	1.36087	1.56583	purple acid phosphatase 27
LOC_Os01g15270	1.9804	2.63063	1.51075	0.241823	expressed protein
LOC_Os03g32490	1.97759	3.52323	-1.17541	1.21491	Protein of unknown function (DUF1230)
LOC_Os10g26670	1.97455	4.72058	2.57707	4.49351	phytochrome kinase substrate 2
LOC_Os04g48850	1.97395	1.26626	2.09415	1.40464	1-aminocyclopropane-1-carboxylic acid (acc) synthase 6
LOC_Os08g14760	1.97292	4.68739	3.04078	4.98819	4-coumarate:CoA ligase 2
LOC_Os07g46380	1.97228	2.66899	2.3371	2.80668	Glycosyltransferase family 61 protein
LOC_Os04g58800	1.97117	2.2394	0.648471	1.61642	MMS ZWEI homologue 3
LOC_Os08g35750	1.97071	4.07881	1.45957	3.34231	germin-like protein 1
LOC_Os02g32980	1.97007	3.33071	0.170053	0.67589	RmlC-like cupins superfamily protein
LOC_Os04g58860	1.96831	2.81476	1.46715	2.19366	Late embryogenesis abundant (LEA) hydroxyproline-rich glycoprotein family
LOC_Os12g32290	1.9672	1.78279	0.1319	1.08818	expressed protein
LOC_Os01g68300	1.96591	4.01282	-0.385938	3.48139	expressed protein
LOC_Os12g20380	1.96554	1.76862	0.361894	0.436631	expressed protein
LOC_Os01g69070	1.96317	1.36018	-1.27225	0.250162	Auxin efflux carrier family protein
LOC_Os05g35470	1.96173	3.12508	-0.946616	1.61843	alpha/beta-Hydrolases superfamily protein
LOC_Os09g12150	1.96098	5.80747	0.909871	4.65573	Kelch repeat-containing F-box family protein
LOC_Os05g07240	1.96088	2.86573	1.20414	1.56052	expressed protein
LOC_Os02g06530	1.96048	1.58818	1.41592	1.54047	ARM repeat superfamily protein
LOC_Os12g01250	1.9597	2.17259	0.562353	1.06325	expressed protein
LOC_Os09g07450	1.95925	2.64069	-0.268527	0.339729	2-oxoglutarate (2OG) and Fe(II)-dependent oxygenase superfamily protein
LOC_Os03g54050	1.957	2.77974	1.51651	2.50382	Heavy metal transport/detoxification superfamily protein
LOC_Os09g35690	1.95664	2.73938	1.07303	2.22609	RING/U-box superfamily protein
LOC_Os01g04350	1.95326	3.86279	1.20908	3.33116	HSP20-like chaperones superfamily protein
LOC_Os02g50340	1.95312	3.56598	0.433112	1.39754	MAC/Perforin domain-containing protein
LOC_Os07g34020	1.95028	3.37796	1.93147	3.45097	expressed protein
LOC_Os01g45200	1.94943	3.40204	0.818398	1.67358	NAD(P)-binding Rossmann-fold superfamily protein
LOC_Os11g12350	1.94921	3.71124	not available	not available	NB-ARC domain-containing disease resistance protein
LOC_Os01g02000	1.9444	1.54939	0.217082	0.8827	EXS (ERD1/XPR1/SYG1) family protein
LOC_Os02g58160	1.94361	2.95023	0.471376	1.58712	Endosomal targeting BRO1-like domain-containing protein
LOC_Os12g29570	1.94341	2.60259	1.44956	1.25349	one helix protein
LOC_Os02g40110	1.94117	3.93282	0.83473	2.76063	SPla/RYanodine receptor (SPRY) domain-containing protein
LOC_Os08g24310	1.94085	1.51957	0.845442	1.26881	Leucine-rich repeat protein kinase family protein
LOC_Os08g16050	1.93953	5.34201	2.10693	4.947	tetraspanin7
LOC_Os07g48460	1.93946	3.56978	1.95858	3.75246	hydroxyproline-rich glycoprotein family protein
LOC_Os02g30100	1.93829	3.25236	1.14799	2.65505	cytochrome P450, family 81, subfamily D, polypeptide 5
LOC_Os11g05550	1.93056	2.52116	1.42393	2.83452	Protein of unknown function (DUF3049)
LOC_Os02g19770	1.93007	2.26471	0.0545266	0.524536	Nucleic acid-binding, OB-fold-like protein
LOC_Os12g03370	1.92977	3.99802	-0.503314	1.19399	Late embryogenesis abundant (LEA) hydroxyproline-rich glycoprotein family
LOC_Os01g54350	1.92797	2.23016	-1.82233	-0.877048	Protein kinase superfamily protein
LOC_Os09g27040	1.9269	1.91838	-0.250327	0.691416	gamete expressed protein 1
LOC_Os01g48130	1.92637	3.57157	0.908079	2.85587	NAC domain containing protein 73
LOC_Os07g48280	1.92593	2.14947	-3.06741	-3.38127	Protein of unknown function (DUF3133)
LOC_Os07g33350	1.92582	3.62062	0.662982	2.18431	HSP20-like chaperones superfamily protein
LOC_Os12g13940	1.92498	5.54113	1.47591	4.08485	DNA-binding storekeeper protein-related
LOC_Os04g44570	1.92404	1.32864	0.0802496	-0.696631	beta-tonoplast intrinsic protein
LOC_Os08g42750	1.92359	2.50781	-2.95114	-3.61272	calcium-dependent protein kinase 13
LOC_Os11g21804	1.92257	2.37619	1.87655	2.33191	expressed protein
LOC_Os08g24750	1.92254	3.43903	3.17641	4.52032	fucosyltransferase 1
LOC_Os02g43770	1.9207	2.13148	-2.18016	-2.50716	Protein of unknown function (DUF630 and DUF632)
LOC_Os01g51980	1.91947	3.11927	0.349288	1.73661	Pyridoxal phosphate (PLP)-dependent transferases superfamily protein
LOC_Os12g02040	1.91939	3.4231	0.68455	1.8137	Hypoxia-responsive family protein
LOC_Os03g02590	1.91872	2.89107	0.786285	1.34357	peroxin 11c
LOC_Os04g44510	1.91838	2.95375	-0.0836668	0.949829	GRAM domain-containing protein / ABA-responsive protein-related
LOC_Os04g33990	1.91806	3.20793	1.45162	2.85903	Late embryogenesis abundant (LEA) hydroxyproline-rich glycoprotein family
LOC_Os04g07920	1.91761	1.84604	not available	-5.12548e-15	expressed protein
LOC_Os06g34830	1.91676	3.51159	0.617405	1.47405	cationic amino acid transporter 8
LOC_Os02g11870	1.91408	2.97556	0.236284	1.16973	expressed protein
LOC_Os02g10120	1.91306	2.53959	0.366832	0.241488	lipoxygenase 2
LOC_Os01g61390	1.91302	1.42202	0.408291	1.50003	YELLOW STRIPE like 7
LOC_Os04g23890	1.91231	2.81629	0.595129	1.82518	phototropin 2
LOC_Os04g37500	1.91156	2.66154	0.852064	2.08563	glutamate decarboxylase 4
LOC_Os09g20880	1.90572	2.79648	1.41462	2.63679	Protein kinase superfamily protein
LOC_Os03g09900	1.90496	3.47444	-0.330063	0.531284	Auxin-responsive family protein
LOC_Os04g46220	1.90479	2.03498	-1.44861	-2.9693	ethylene responsive element binding factor 2
LOC_Os02g44880	1.90298	1.28743	-2.41265	-3.34772	Arabidopsis protein of unknown function (DUF241)
LOC_Os02g33550	1.90103	3.15854	1.61954	2.83796	Late embryogenesis abundant (LEA) hydroxyproline-rich glycoprotein family
LOC_Os05g25640	1.90078	3.36392	1.20609	2.52065	cinnamate-4-hydroxylase
LOC_Os03g38210	1.90014	3.52282	2.07763	2.40136	myb domain protein 101
LOC_Os10g17790	1.89906	1.96545	0.901938	1.05799	Remorin family protein
LOC_Os04g51150	1.89878	2.44955	0.252665	0.87249	alternative oxidase 1A
LOC_Os09g20980	1.8981	3.36762	1.60158	3.24659	RING/U-box superfamily protein
LOC_Os09g21100	1.89611	1.65686	1.9394	1.43641	associated molecule with the SH3 domain of STAM 1
LOC_Os01g15830	1.89589	2.63228	0.81042	2.00654	Peroxidase superfamily protein
LOC_Os10g28370	1.89574	2.85937	-0.289996	0.534577	chlorophyllase 2
LOC_Os08g38710	1.89495	1.85107	-0.129129	0.399749	seed imbibition 1
LOC_Os05g39930	1.89445	1.4066	-0.418012	-1.1004	ARM repeat superfamily protein
LOC_Os03g44020	1.89345	1.33269	0.0838688	-0.479669	Protein kinase superfamily protein
LOC_Os04g35270	1.89229	2.25814	0.367625	-0.826253	fucosyltransferase 13
LOC_Os02g39850	1.89109	3.00529	-0.416211	0.516263	hydroxycinnamoyl-CoA shikimate/quinate hydroxycinnamoyl transferase
LOC_Os05g25920	1.89042	2.43241	-2.09012	-1.63903	expressed protein
LOC_Os11g17970	1.89022	3.24741	1.63938	3.38916	Major facilitator superfamily protein
LOC_Os04g44340	1.88951	3.0431	0.4204	1.46207	Protein of unknown function (DUF177)
LOC_Os04g52780	1.88897	1.90881	-0.541328	-0.108199	Leucine-rich receptor-like protein kinase family protein
LOC_Os06g35520	1.88816	3.60724	2.07854	2.03817	Peroxidase superfamily protein
LOC_Os01g56840	1.88773	2.17298	0.258353	-1.05054	Receptor-like protein kinase-related family protein
LOC_Os04g41310	1.88764	3.32027	-0.317599	1.84682	Protein kinase superfamily protein
LOC_Os03g46420	1.88278	2.64119	0.153208	0.695228	expressed protein
LOC_Os12g23930	1.88271	3.36482	1.80201	1.68475	Protein kinase superfamily protein
LOC_Os11g14160	1.88239	4.25818	0.492745	2.16737	DNA binding
LOC_Os08g43334	1.88194	3.12779	0.223959	2.99659	heat shock transcription factor B2A
LOC_Os01g17050	1.88158	1.71393	-2.41718	-3.87561	calmodulin (CAM)-binding protein of 25 kDa
LOC_Os06g11130	1.88077	3.35498	0.649714	2.32299	alpha/beta-Hydrolases superfamily protein
LOC_Os04g35890	1.88071	3.50211	1.14402	3.01912	CRINKLY4 related 4
LOC_Os02g04120	1.87893	2.53447	0.076748	1.18527	4-phosphopantetheine adenylyltransferase
LOC_Os12g32390	1.87855	0.438385	-2.91119	-3.50869	expressed protein
LOC_Os02g52650	1.87855	2.54183	-0.334557	1.20261	photosystem I light harvesting complex gene 5
LOC_Os12g29690	1.87836	1.95052	1.36905	1.78488	LRR and NB-ARC domains-containing disease resistance protein
LOC_Os04g54210	1.8782	3.90254	1.32634	1.28113	Wound-responsive family protein
LOC_Os02g09610	1.87613	1.82716	1.45335	2.25932	GDSL-like Lipase/Acylhydrolase superfamily protein
LOC_Os02g57900	1.87537	2.6619	0.228642	0.133093	expressed protein
LOC_Os12g05890	1.8668	3.30658	1.94213	2.42553	Protein of unknown function (DUF3049)
LOC_Os10g02500	1.86679	1.5766	0.17738	-0.467626	BRI1-like 2
LOC_Os09g26300	1.86499	3.5618	1.85474	2.70418	Galactosyltransferase family protein
LOC_Os02g10520	1.859	3.90379	1.17373	0.932848	Subtilisin-like serine endopeptidase family protein
LOC_Os07g07990	1.85841	2.08175	0.273828	0.589944	Leucine-rich repeat (LRR) family protein
LOC_Os10g25040	1.85815	3.54316	-0.385057	1.50779	accelerated cell death 2 (ACD2)
LOC_Os02g01980	1.8575	4.16331	0.545611	0.589297	GDSL-like Lipase/Acylhydrolase superfamily protein
LOC_Os03g01020	1.85684	2.44129	0.39091	1.89978	expressed protein
LOC_Os10g31040	1.85653	2.8384	1.32565	2.59882	Divalent ion symporter
LOC_Os07g41650	1.85535	5.5721	1.18072	2.3219	Pectin lyase-like superfamily protein
LOC_Os08g01150	1.85383	4.53921	2.20797	5.00248	Arabidopsis thaliana protein of unknown function (DUF821)
LOC_Os08g33110	1.85224	4.77934	2.83713	5.17845	expressed protein
LOC_Os03g60250	1.85201	1.57193	1.9009	2.06263	Uncharacterised protein family (UPF0497)
LOC_Os01g27340	1.85056	2.56759	0.215206	0.512699	Glutathione S-transferase family protein
LOC_Os01g23580	1.8494	2.68545	0.861246	1.69095	Inorganic H pyrophosphatase family protein
LOC_Os02g09490	1.84929	3.67084	1.5973	3.43099	GroES-like zinc-binding alcohol dehydrogenase family protein
LOC_Os06g20300	1.84843	3.1473	4.55839	4.2323	expressed protein
LOC_Os08g10500	1.84778	2.43294	-4.07576	-6.0967	expressed protein
LOC_Os11g33250	1.84768	2.85536	0.708394	1.59337	expressed protein
LOC_Os09g32992	1.84714	3.33743	1.35646	3.14681	expressed protein
LOC_Os04g58070	1.84665	2.76256	-0.958117	1.3807	Eukaryotic aspartyl protease family protein
LOC_Os07g08750	1.8465	2.76985	0.207484	1.10752	with no lysine (K) kinase 1
LOC_Os08g13920	1.84636	2.7733	0.963941	1.80108	xyloglucan endotransglucosylase/hydrolase 25
LOC_Os11g06020	1.84409	3.52019	0.521369	2.00197	BEL1-like homeodomain 1
LOC_Os07g26540	1.84405	3.60096	0.79426	0.465989	hexokinase 1
LOC_Os02g50110	1.84293	4.05636	-2.72316	-1.21064	expressed protein
LOC_Os03g52160	1.84266	1.37881	-0.216097	-1.21881	Nucleotide-diphospho-sugar transferase family protein
LOC_Os06g39470	1.84192	3.11459	0.968451	2.63788	HXXXD-type acyl-transferase family protein
LOC_Os04g46130	1.84155	1.77926	1.30273	2.14152	uclacyanin 1
LOC_Os06g44900	1.84142	1.90188	-0.192483	1.82392	TRICHOME BIREFRINGENCE-LIKE 5
LOC_Os04g45170	1.83778	2.2251	0.787955	1.64847	Leucine-rich repeat protein kinase family protein
LOC_Os05g35200	1.83633	3.3538	0.43193	1.90149	plant glycogenin-like starch initiation protein 1
LOC_Os07g09110	1.8351	2.94164	1.57735	2.10896	expressed protein
LOC_Os01g04330	1.83447	1.32242	-3.21836	-4.42151	EF hand calcium-binding protein family
LOC_Os09g37012	1.83261	2.67498	-0.0133064	0.866926	Eukaryotic aspartyl protease family protein
LOC_Os11g27110	1.83173	3.43159	1.81705	3.83694	expressed protein
LOC_Os01g72600	1.82991	2.9445	-0.75019	0.171084	ARM repeat superfamily protein
LOC_Os02g48140	1.82944	1.32251	-1.75669	-1.95221	HSP20-like chaperones superfamily protein
LOC_Os04g06900	1.82734	1.96407	not available	-5.12548e-15	Protein of unknown function (DUF594)
LOC_Os06g03630	1.82583	2.96505	3.16535	4.47888	microspore-specific promoter 2
LOC_Os07g43940	1.82433	2.7836	1.4233	2.51636	O-Glycosyl hydrolases family 17 protein
LOC_Os05g07710	1.82393	2.76857	0.580126	1.61331	homolog of yeast autophagy 18 (ATG18) D
LOC_Os03g40580	1.82384	1.26636	0.956161	0.730061	expressed protein
LOC_Os01g54890	1.82274	3.42737	1.07951	1.34268	ethylene responsive element binding factor 2
LOC_Os02g33000	1.82248	2.15806	-2.30891	-1.44692	Glycosyl hydrolase superfamily protein
LOC_Os06g47850	1.82148	2.47587	0.782988	0.500258	Zinc finger protein 622
LOC_Os10g38150	1.81695	3.9362	3.17526	4.19929	Glutathione S-transferase family protein
LOC_Os03g17220	1.81405	1.92996	-0.168245	0.339951	Disease resistance-responsive (dirigent-like protein) family protein
LOC_Os03g44100	1.81401	2.998	-0.563569	-1.94172	Metallo-hydrolase/oxidoreductase superfamily protein
LOC_Os03g59360	1.81362	2.64676	1.1118	1.89552	Remorin family protein
LOC_Os01g36460	1.81349	2.64193	1.81772	2.53448	myb domain protein 86
LOC_Os02g37010	1.81304	2.35588	1.41406	1.79619	Flavin-binding monooxygenase family protein
LOC_Os11g38260	1.81214	2.22633	-0.196808	1.84223	Plastid-lipid associated protein PAP / fibrillin family protein
LOC_Os09g20390	1.81082	1.1038	-2.31449	-3.4772	Haloacid dehalogenase-like hydrolase (HAD) superfamily protein
LOC_Os02g51970	1.81045	0.0693096	-1.31614	-3.44683	Phosphate-responsive 1 family protein
LOC_Os05g48850	1.80997	4.64781	0.799366	3.85615	NAC domain containing protein 73
LOC_Os03g08100	1.80591	2.83459	2.09341	3.51579	alpha/beta-Hydrolases superfamily protein
LOC_Os02g02140	1.80377	1.87215	1.00873	0.642745	Leucine-rich repeat transmembrane protein kinase family protein
LOC_Os01g41170	1.80148	8.91342	4.92895	6.76957	expressed protein
LOC_Os01g10400	1.80031	3.57256	2.71516	2.66872	expressed protein
LOC_Os08g02700	1.80016	3.6321	2.1359	3.54951	Aldolase superfamily protein
LOC_Os09g37180	1.79846	2.55464	2.09083	2.23498	hydroxycinnamoyl-CoA shikimate/quinate hydroxycinnamoyl transferase
LOC_Os11g05470	1.79653	1.47809	1.34697	1.75739	centroradialis
LOC_Os01g47570	1.7965	2.26334	0.0386909	1.2537	expressed protein
LOC_Os02g49860	1.79539	4.85369	2.14004	1.26499	AWPM-19-like family protein
LOC_Os12g19381	1.79366	4.38334	-0.391098	2.75301	ribulose bisphosphate carboxylase small chain 1A
LOC_Os12g38810	1.79358	3.14368	1.91963	2.69252	expressed protein
LOC_Os12g17600	1.792	3.11776	0.161864	1.57468	ribulose bisphosphate carboxylase small chain 1A
LOC_Os06g09920	1.79153	3.4958	0.244142	2.15304	expressed protein
LOC_Os02g55870	1.78928	1.85462	1.27928	1.39319	glucuronidase 3
LOC_Os06g12450	1.78848	3.18645	0.468819	2.13053	starch synthase 2
LOC_Os10g14870	1.78739	3.00243	0.962051	2.32209	Heavy metal transport/detoxification superfamily protein
LOC_Os05g44300	1.7864	3.0733	0.810918	1.22443	Protein of unknown function (DUF506)
LOC_Os08g38020	1.78495	2.67674	1.92199	2.00389	basic leucine-zipper 42
LOC_Os01g45450	1.78393	1.9343	-0.0389626	1.20954	P-loop containing nucleoside triphosphate hydrolases superfamily protein
LOC_Os09g15780	1.78303	3.56912	0.372793	1.68539	Protein of unknown function, DUF599
LOC_Os01g64670	1.78192	2.9595	-0.201537	1.19099	pyrophosphorylase 1
LOC_Os07g01620	1.78024	2.65184	1.50878	2.83371	Disease resistance-responsive (dirigent-like protein) family protein
LOC_Os01g36950	1.78013	2.74741	-0.334077	0.931501	DCD (Development and Cell Death) domain protein
LOC_Os03g18660	1.77955	1.98742	-3.34203	-4.38366	expressed protein
LOC_Os08g01330	1.77947	2.62408	-0.900426	-0.177303	vascular related NAC-domain protein 7
LOC_Os02g07690	1.7793	2.73823	0.851036	1.3559	VQ motif-containing protein
LOC_Os01g04050	1.77868	3.42401	-1.04123	-0.537495	expressed protein
LOC_Os10g07229	1.77771	4.76837	1.7391	3.97045	GroES-like zinc-binding dehydrogenase family protein
LOC_Os10g31850	1.77724	2.29613	-0.516845	-0.697487	CHY-type/CTCHY-type/RING-type Zinc finger protein
LOC_Os01g65670	1.7768	3.02978	2.31542	3.36711	amino acid permease 5
LOC_Os03g19070	1.77602	1.88906	-1.33606	-1.30943	expressed protein
LOC_Os09g34140	1.77532	2.76354	0.220563	0.930501	expressed protein
LOC_Os01g11220	1.77448	3.84	1.4868	2.98821	Protein of unknown function (DUF616)
LOC_Os01g61110	1.77245	1.36537	2.91112	3.25171	UB-like protease 1A
LOC_Os01g02900	1.77038	3.50621	2.04079	3.31247	Glycosyltransferase family 61 protein
LOC_Os12g08130	1.7685	2.87408	-2.93892	-2.75493	amino acid permease 2
LOC_Os04g31870	1.76785	2.64602	1.68621	1.31075	expressed protein
LOC_Os03g58940	1.7672	3.01694	2.04201	3.45571	Bifunctional inhibitor/lipid-transfer protein/seed storage 2S albumin superfamily protein
LOC_Os03g48180	1.76555	2.71932	1.55197	2.40994	Major facilitator superfamily protein
LOC_Os05g36370	1.76516	3.22709	1.16747	1.01482	expressed protein
LOC_Os12g01730	1.76357	1.73544	0.777537	0.984306	laccase 12
LOC_Os09g07290	1.76262	2.09272	1.94606	1.98997	GDSL-like Lipase/Acylhydrolase superfamily protein
LOC_Os03g07480	1.76256	3.54456	0.775448	2.06339	sucrose-proton symporter 1
LOC_Os09g21710	1.76218	1.91682	-1.87428	-2.54698	zinc finger (AN1-like) family protein
LOC_Os06g42860	1.75865	5.96048	2.96058	5.3717	Myzus persicae-induced lipase 1
LOC_Os10g10080	1.75782	3.06546	0.660206	2.14829	Exostosin family protein
LOC_Os02g53660	1.75492	1.99854	-0.0523735	0.123451	expressed protein
LOC_Os01g73940	1.75401	3.38759	1.50636	2.41194	expressed protein
LOC_Os06g12810	1.75331	3.02081	1.25736	3.18619	TRICHOME BIREFRINGENCE-LIKE 22
LOC_Os01g09770	1.75256	2.16956	-1.07769	-0.19026	expressed protein
LOC_Os08g35730	1.75188	1.96082	-1.04411	-1.34965	expressed protein
LOC_Os10g12080	1.75169	2.74491	1.99049	2.79378	cytochrome P450, family 98, subfamily A, polypeptide 3
LOC_Os11g32030	1.75085	3.65216	1.4033	3.06471	NAD(P)-binding Rossmann-fold superfamily protein
LOC_Os10g36360	1.74924	1.82241	-1.05372	-1.09543	expressed protein
LOC_Os02g06490	1.749	2.0263	-0.461921	-0.701995	AAA-type ATPase family protein
LOC_Os01g57740	1.74637	2.84933	0.747705	1.89	expressed protein
LOC_Os01g60800	1.74614	2.85229	0.910617	1.87329	2-oxoglutarate (2OG) and Fe(II)-dependent oxygenase superfamily protein
LOC_Os01g01019	1.74594	1.62799	0.247754	-0.824974	expressed protein
LOC_Os06g48180	1.74453	6.01286	1.29753	3.95818	xyloglucan endotransglucosylase/hydrolase 25
LOC_Os08g32970	1.74297	1.69453	0.109435	0.41346	annexin 5
LOC_Os06g40818	1.74212	6.62182	3.30503	6.47154	Eukaryotic aspartyl protease family protein
LOC_Os07g49114	1.74211	2.87012	0.167501	0.733373	senescence associated gene 20
LOC_Os05g47730	1.74157	2.26053	-2.34898	-0.0696366	Bifunctional inhibitor/lipid-transfer protein/seed storage 2S albumin superfamily protein
LOC_Os08g36340	1.74042	2.7199	1.22882	2.66074	potassium transporter 1
LOC_Os02g11640	1.74042	3.15405	2.76938	3.76793	UDP-Glycosyltransferase superfamily protein
LOC_Os01g64110	1.74005	3.26607	-0.569892	-0.322161	chitinase A
LOC_Os02g20850	1.73846	2.06416	1.17918	1.8025	RAC-like 3
LOC_Os07g14600	1.73767	3.91988	1.18401	2.66194	Peptidase M20/M25/M40 family protein
LOC_Os03g22470	1.73284	6.80252	0.0609277	5.56342	expressed protein
LOC_Os03g09150	1.73209	1.68537	-0.406679	-0.289537	pumilio 7
LOC_Os02g52870	1.73081	1.54767	0.707815	0.993674	RING/U-box superfamily protein
LOC_Os01g09650	1.7306	2.3577	-0.450311	0.972688	expressed protein
LOC_Os10g01134	1.72924	2.29135	0.668834	1.30603	serine carboxypeptidase-like 6
LOC_Os11g04210	1.72856	2.84662	0.363578	1.35425	Aldolase superfamily protein
LOC_Os07g01090	1.72812	1.8018	1.2626	2.14473	proline transporter 1
LOC_Os01g69190	1.72582	4.92905	3.43851	5.65201	Nucleotide-diphospho-sugar transferase family protein
LOC_Os03g25610	1.72524	3.11679	1.3874	2.26436	Heavy metal transport/detoxification superfamily protein
LOC_Os10g11310	1.72421	2.61959	1.15663	1.66987	Protein of unknown function (DUF594)
LOC_Os03g64100	1.72393	1.83373	1.31014	1.61353	expressed protein
LOC_Os02g55610	1.72207	2.70061	1.19527	1.56228	serine-rich protein-related
LOC_Os09g37260	1.72005	1.52691	0.609761	0.845294	Protein of unknown function (DUF674)
LOC_Os03g43060	1.71938	2.71581	2.85144	2.10666	F-box and associated interaction domains-containing protein
LOC_Os10g16974	1.71855	3.48907	1.19124	3.38443	Cytochrome P450 superfamily protein
LOC_Os10g41420	1.71733	2.0743	-0.448811	0.456961	CAMV movement protein interacting protein 7
LOC_Os02g14490	1.71666	2.07991	0.733663	1.20442	myb-like HTH transcriptional regulator family protein
LOC_Os12g04120	1.71653	1.26428	-0.304685	-0.204827	Phosphoglycerate mutase family protein
LOC_Os07g10495	1.71648	1.83589	-1.07074	-0.355387	Uncharacterized conserved protein (DUF2358)
LOC_Os08g30210	1.71636	2.20328	1.81341	2.79108	2-oxoglutarate (2OG) and Fe(II)-dependent oxygenase superfamily protein
LOC_Os02g45780	1.71473	2.39279	-1.87066	-2.0609	RING/U-box superfamily protein
LOC_Os04g17230	1.71343	2.7509	3.73785	3.3109	expressed protein
LOC_Os07g28480	1.71294	5.47271	1.64331	2.84299	glutathione S-transferase TAU 24
LOC_Os06g01660	1.71276	4.00225	2.06757	3.06807	Nodulin MtN21 /EamA-like transporter family protein
LOC_Os05g45450	1.71192	2.45256	0.896307	1.99085	Protein of unknown function, DUF584
LOC_Os03g04840	1.71183	5.07875	2.971	3.23432	Protein of unknown function (DUF594)
LOC_Os08g44620	1.71129	2.32171	0.792382	1.7604	PLATZ transcription factor family protein
LOC_Os03g24650	1.70966	2.77275	0.778682	2.58777	Terpenoid cyclases/Protein prenyltransferases superfamily protein
LOC_Os08g04310	1.70911	2.59794	2.17286	3.24204	uclacyanin 1
LOC_Os01g07150	1.7085	2.99056	2.04391	2.62903	expressed protein
LOC_Os01g74320	1.70737	4.35371	0.233172	3.17826	XB3 ortholog 1 in Arabidopsis thaliana
LOC_Os01g45274	1.70698	3.42506	1.11019	2.9556	carbonic anhydrase 2
LOC_Os05g51440	1.70613	1.71219	1.12592	1.20097	HSP20-like chaperones superfamily protein
LOC_Os01g61880	1.70382	2.86469	0.395096	2.02087	ferric reductase-like transmembrane component family protein
LOC_Os06g04230	1.7031	2.10411	-1.18282	-3.1164	expressed protein
LOC_Os02g09830	1.70262	1.7528	2.06094	2.13456	basic leucine-zipper 42
LOC_Os02g11110	1.70189	3.36998	-0.430062	1.22789	UDP-Glycosyltransferase superfamily protein
LOC_Os02g48570	1.70076	3.10989	1.58994	3.72801	nitrate transporter 1.5
LOC_Os03g17850	1.69958	2.61815	0.687897	1.72321	Nucleotide-diphospho-sugar transferases superfamily protein
LOC_Os10g36500	1.69955	2.53559	1.06633	1.81891	Plant invertase/pectin methylesterase inhibitor superfamily protein
LOC_Os03g05210	1.69945	3.15123	0.608445	1.09274	zinc finger WD40 repeat protein 1
LOC_Os01g65370	1.69857	2.84027	0.163654	0.955229	myb domain protein 4
LOC_Os04g47200	1.69837	2.13233	not available	not available	expressed protein
LOC_Os07g27940	1.69831	1.57366	-0.211863	-0.536894	Bifunctional inhibitor/lipid-transfer protein/seed storage 2S albumin superfamily protein
LOC_Os08g38910	1.69797	3.54847	-1.04923	0.477241	S-adenosyl-L-methionine-dependent methyltransferases superfamily protein
LOC_Os06g17260	1.69766	1.81586	2.82593	3.84042	UDP-glucosyl transferase 89B1
LOC_Os12g13640	1.6945	2.28345	2.01944	2.31535	Glycosyltransferase family 61 protein
LOC_Os09g26460	1.69423	2.24866	1.14186	1.5357	RING/U-box superfamily protein
LOC_Os08g41780	1.6938	4.37828	1.76152	2.0273	Myzus persicae-induced lipase 1
LOC_Os11g08100	1.69316	1.41109	-1.46859	-1.00246	Eukaryotic aspartyl protease family protein
LOC_Os08g32930	1.69264	2.54226	-1.73822	0.945128	Chaperonin-like RbcX protein
LOC_Os03g18560	1.69234	1.7027	0.0936247	0.947929	Protein of unknown function, DUF538
LOC_Os05g48260	1.69214	3.25219	0.658326	1.8812	O-acyltransferase (WSD1-like) family protein
LOC_Os04g35140	1.69099	1.86088	1.39173	1.85272	Subtilase family protein
LOC_Os04g57760	1.69095	2.53582	-1.75038	-1.69591	Protein of unknown function (DUF793)
LOC_Os04g36820	1.69081	2.85629	0.419401	1.10092	expressed protein
LOC_Os05g09740	1.69064	2.92711	1.59387	3.36591	HAD superfamily, subfamily IIIB acid phosphatase
LOC_Os04g50850	1.69041	1.33417	-0.15678	-1.12935	Eukaryotic aspartyl protease family protein
LOC_Os09g15670	1.6889	1.9331	-3.02149	-2.9504	highly ABA-induced PP2C gene 2
LOC_Os01g65690	1.68869	2.05752	0.847458	2.77816	catalytic LigB subunit of aromatic ring-opening dioxygenase family
LOC_Os12g18360	1.68575	2.22047	1.41809	1.61937	NB-ARC domain-containing disease resistance protein
LOC_Os10g36170	1.68545	2.96676	1.3999	2.86675	Bifunctional inhibitor/lipid-transfer protein/seed storage 2S albumin superfamily protein
LOC_Os12g15470	1.68503	2.77685	0.824217	2.17649	serine carboxypeptidase-like 20
LOC_Os07g37690	1.68445	3.34716	-1.11759	-0.407386	UDP-Glycosyltransferase superfamily protein
LOC_Os01g37590	1.68431	3.33451	2.43407	3.16578	Major facilitator superfamily protein
LOC_Os03g03610	1.6821	2.46731	0.832593	1.59936	callose synthase 1
LOC_Os12g31000	1.68096	2.17164	-1.0759	-0.273267	pumilio 7
LOC_Os07g06490	1.68063	2.51015	-0.215076	0.977517	Core-2/I-branching beta-1,6-N-acetylglucosaminyltransferase family protein
LOC_Os04g46560	1.68024	1.68793	0.827294	0.891204	Lactate/malate dehydrogenase family protein
LOC_Os03g22050	1.67943	2.62294	0.164916	1.88018	SOS3-interacting protein 1
LOC_Os09g24350	1.67935	3.64842	4.37562	4.51505	expressed protein
LOC_Os05g03750	1.67777	2.84216	0.311802	2.26848	expressed protein
LOC_Os03g10320	1.67773	5.21139	1.35392	3.54104	expressed protein
LOC_Os01g19800	1.67734	1.67076	2.00157	2.05499	RING/FYVE/PHD zinc finger superfamily protein
LOC_Os08g14600	1.67597	1.49409	2.42925	2.78998	expressed protein
LOC_Os07g40000	1.67482	1.91901	-1.79839	-2.47759	LOB domain-containing protein 37
LOC_Os04g35010	1.67359	2.09979	0.564851	2.17325	basic helix-loop-helix (bHLH) DNA-binding superfamily protein
LOC_Os01g57340	1.67308	1.32315	1.07165	0.342717	LRR and NB-ARC domains-containing disease resistance protein
LOC_Os07g07900	1.67287	3.38343	0.780444	2.56434	Protein of unknown function (DUF581)
LOC_Os05g28740	1.66948	4.92048	4.26189	4.82709	Adenine nucleotide alpha hydrolases-like superfamily protein
LOC_Os07g07450	1.6692	2.72002	0.711333	1.86912	NAD(P)-binding Rossmann-fold superfamily protein
LOC_Os05g34980	1.6673	2.17417	0.00469387	0.646149	amino acid permease 2
LOC_Os01g43230	1.6667	3.96799	1.97883	2.84182	expressed protein
LOC_Os05g28730	1.6657	2.18308	2.08322	2.44909	RING/FYVE/PHD zinc finger superfamily protein
LOC_Os12g18374	1.6636	1.61917	1.33211	1.64008	NB-ARC domain-containing disease resistance protein
LOC_Os05g44120	1.66354	1.52738	-0.100878	-0.293256	expressed protein
LOC_Os05g09440	1.66322	2.97484	0.703536	1.92211	NADP-malic enzyme 3
LOC_Os07g49250	1.66264	3.16291	0.0362914	1.16475	Thiamine pyrophosphate dependent pyruvate decarboxylase family protein
LOC_Os07g48610	1.66258	2.71773	-1.91424	0.586318	alpha/beta-Hydrolases superfamily protein
LOC_Os08g05620	1.66117	2.19728	-0.167604	0.28061	cytochrome P450, family 87, subfamily A, polypeptide 6
LOC_Os05g30400	1.66079	1.89893	-0.0905985	-0.115352	expressed protein
LOC_Os05g24800	1.66003	1.46794	2.03958	2.6634	expressed protein
LOC_Os03g26620	1.66002	2.98905	0.587643	3.29617	3-ketoacyl-CoA synthase 12
LOC_Os02g36330	1.66002	2.68119	-1.42787	-0.826932	RING/U-box superfamily protein
LOC_Os07g32020	1.65977	2.91575	0.623432	1.56583	UDP-glucosyl transferase 71B6
LOC_Os02g38790	1.65936	1.77474	not available	-5.12548e-15	expressed protein
LOC_Os04g07890	1.65861	1.62807	1.06865	1.05108	expressed protein
LOC_Os04g40560	1.65781	1.60838	-0.137744	0.100629	Transducin/WD40 repeat-like superfamily protein
LOC_Os11g39640	1.65458	3.38713	-0.298572	1.32736	RING/U-box superfamily protein
LOC_Os01g15540	1.65348	2.34585	1.62767	2.70127	P-loop containing nucleoside triphosphate hydrolases superfamily protein
LOC_Os08g05820	1.65286	1.41715	-0.238597	-0.289757	Cupredoxin superfamily protein
LOC_Os04g24430	1.65155	1.43798	0.644	0.65279	sucrose synthase 6
LOC_Os04g56700	1.65113	6.18049	3.26087	5.91089	flavanone 3-hydroxylase
LOC_Os04g45900	1.64981	2.22644	-1.31031	0.0922294	YELLOW STRIPE like 2
LOC_Os10g30310	1.64968	3.18293	1.64767	3.27484	Zinc finger, C3HC4 type (RING finger) family protein
LOC_Os01g49560	1.64919	2.31519	0.629492	1.7271	Protein kinase superfamily protein
LOC_Os03g15960	1.64895	1.50699	0.0193136	0.141321	HSP20-like chaperones superfamily protein
LOC_Os05g31785	1.64885	2.11001	1.05697	1.9981	expressed protein
LOC_Os10g42060	1.64815	1.16784	-0.466447	-1.03697	expressed protein
LOC_Os07g33710	1.64652	3.10689	3.79986	5.63614	expressed protein
LOC_Os01g70790	1.64594	2.07719	-1.84546	-2.81399	Calcium-dependent lipid-binding (CaLB domain) family protein
LOC_Os05g47660	1.64473	1.49487	0.0228586	0.11306	lipid phosphate phosphatase 3
LOC_Os06g11660	1.64446	3.30652	1.27967	2.40729	Phosphate-responsive 1 family protein
LOC_Os03g59210	1.6438	2.67995	1.1833	2.84142	expressed protein
LOC_Os07g11110	1.64338	2.34837	0.164072	2.07361	chloroplast stem-loop binding protein of 41 kDa
LOC_Os01g47270	1.64289	3.27717	1.23098	2.10623	Protein of unknown function (DUF1645)
LOC_Os06g19070	1.64125	2.70143	0.78193	2.35799	cytochrome P450, family 76, subfamily C, polypeptide 4
LOC_Os03g02040	1.64041	2.78274	2.04821	3.24023	Remorin family protein
LOC_Os05g51160	1.64026	2.16161	0.23423	1.48634	myb-like transcription factor family protein
LOC_Os04g37740	1.63945	3.15927	-0.637927	0.87554	RING/U-box superfamily protein
LOC_Os03g16020	1.63938	1.23151	-1.98443	-1.51002	HSP20-like chaperones superfamily protein
LOC_Os08g03350	1.63806	4.28567	1.62824	3.48355	lysine histidine transporter 1
LOC_Os01g49240	1.63741	4.00471	2.12226	3.1892	UDP-Glycosyltransferase superfamily protein
LOC_Os01g04440	1.63463	4.07178	1.65673	2.33704	Protein kinase superfamily protein
LOC_Os02g30320	1.63451	2.72087	-0.522037	1.12613	chaperone protein dnaJ-related
LOC_Os04g15650	1.6342	2.84181	1.78924	2.25032	Leucine-rich repeat protein kinase family protein
LOC_Os07g28610	1.63305	2.70311	0.220317	1.16336	photosystem I P subunit
LOC_Os09g26370	1.63211	3.04641	1.56632	3.88731	Protein of unknown function (DUF581)
LOC_Os05g23398	1.63137	1.86172	1.09739	0.160246	expressed protein
LOC_Os05g31620	1.62955	2.578	-0.926761	-0.99783	EF hand calcium-binding protein family
LOC_Os02g04080	1.62861	1.06659	0.372599	0.95994	Structural maintenance of chromosomes (SMC) family protein
LOC_Os08g42720	1.62762	2.72622	0.527423	1.9212	Eukaryotic protein of unknown function (DUF914)
LOC_Os05g36270	1.62682	2.64338	-0.480869	0.536625	Inositol monophosphatase family protein
LOC_Os06g01440	1.62663	1.82934	0.181465	0.55277	Vacuolar iron transporter (VIT) family protein
LOC_Os05g47670	1.62442	2.9492	0.694241	1.45752	RING/U-box superfamily protein
LOC_Os10g19960	1.62417	1.65631	0.249256	1.09387	beta-galactosidase 7
LOC_Os05g39350	1.62255	3.75103	0.476036	2.13124	Plant protein of unknown function (DUF828)
LOC_Os06g43370	1.62153	2.86603	1.69443	2.2658	cytochrome P450, family 71, subfamily A, polypeptide 15
LOC_Os03g36080	1.62153	3.24469	-0.410703	1.70642	expressed protein
LOC_Os07g10840	1.62104	1.66045	0.959644	1.51632	seed imbibition 2
LOC_Os07g46700	1.62081	1.95278	1.25942	2.11489	RING/U-box superfamily protein
LOC_Os06g05550	1.62054	2.20758	1.44164	2.47553	GDSL-like Lipase/Acylhydrolase superfamily protein
LOC_Os09g26310	1.61924	4.12796	2.66503	4.48773	Galactosyltransferase family protein
LOC_Os08g01380	1.61785	2.66286	0.173296	1.92501	2Fe-2S ferredoxin-like superfamily protein
LOC_Os10g32990	1.61774	3.91323	2.41428	3.56186	Leucine-rich repeat receptor-like protein kinase family protein
LOC_Os01g31870	1.61667	3.38172	1.27222	2.97216	natural resistance-associated macrophage protein 1
LOC_Os08g07490	1.61666	3.9555	4.71354	6.67373	expressed protein
LOC_Os09g37080	1.61584	3.50539	-1.0721	-1.73476	expressed protein
LOC_Os08g12410	1.61569	3.20476	1.0756	2.52611	Plant invertase/pectin methylesterase inhibitor superfamily
LOC_Os09g32830	1.61455	5.71904	2.48921	3.55941	purple acid phosphatase 27
LOC_Os03g15710	1.61391	3.13338	0.479801	0.929418	Calcium-dependent phosphotriesterase superfamily protein
LOC_Os01g12070	1.61379	3.09398	-0.893456	0.71787	glycosyl hydrolase 9C2
LOC_Os01g52710	1.61362	1.78126	-0.0480352	0.374907	galacturonosyltransferase 15
LOC_Os10g30080	1.61313	2.31412	-0.466696	0.328343	Core-2/I-branching beta-1,6-N-acetylglucosaminyltransferase family protein
LOC_Os05g40630	1.61287	3.12939	0.408584	1.66925	Protein of unknown function (DUF567)
LOC_Os12g43870	1.61206	1.86545	1.69064	3.24587	expressed protein
LOC_Os03g27110	1.61164	1.15355	0.505009	0.0380344	alpha/beta-Hydrolases superfamily protein
LOC_Os01g70850	1.61089	2.68836	0.913729	2.20745	acetone-cyanohydrin lyase
LOC_Os05g43960	1.60904	2.62215	0.228601	-0.00788297	NAC domain containing protein 35
LOC_Os10g37720	1.60888	3.30118	0.926224	3.34928	alpha/beta-Hydrolases superfamily protein
LOC_Os12g08790	1.60871	2.30336	0.184577	0.742014	expressed protein
LOC_Os05g29750	1.60865	2.54108	0.619419	1.57792	cytochrome P450, family 71, subfamily B, polypeptide 34
LOC_Os06g45940	1.60604	2.40692	0.834511	1.24695	potassium transporter 1
LOC_Os03g14700	1.60521	1.52731	-0.807574	-1.2513	Calcium-dependent lipid-binding (CaLB domain) family protein
LOC_Os01g17470	1.60485	3.14387	1.46633	3.089	early nodulin-like protein 18
LOC_Os02g08170	1.60483	1.92784	2.18338	2.41093	glutamine dumper 1
LOC_Os01g08670	1.60152	2.70154	1.07514	1.94041	expressed protein
LOC_Os02g10450	1.59937	2.86373	3.20243	2.47059	expressed protein
LOC_Os02g52450	1.59642	4.12436	0.992237	4.03673	Ribonuclease E inhibitor RraA/Dimethylmenaquinone methyltransferase
LOC_Os12g08200	1.59637	2.11546	1.14227	2.09658	expressed protein
LOC_Os10g41270	1.59634	2.65327	-0.519863	-0.00454467	alpha/beta-Hydrolases superfamily protein
LOC_Os06g35850	1.59625	2.04497	0.329338	1.04293	S-domain-2 5
LOC_Os01g61990	1.59618	0.798766	-1.04827	-1.05666	Ankyrin repeat family protein
LOC_Os05g46500	1.59492	2.50728	1.17284	1.43549	expressed protein
LOC_Os03g22820	1.59475	3.03646	1.38877	2.23296	expressed protein
LOC_Os02g54140	1.59296	1.11885	-2.0286	-1.20844	HSP20-like chaperones superfamily protein
LOC_Os01g70130	1.58966	3.23199	0.908542	2.1679	Protein kinase superfamily protein
LOC_Os08g15060	1.58897	1.81958	1.71477	2.33195	Protein kinase superfamily protein
LOC_Os05g14980	1.58849	2.14401	0.757	0.473789	expressed protein
LOC_Os03g18140	1.58724	2.96739	1.00106	2.83261	Plant protein of unknown function (DUF828)
LOC_Os03g19820	1.58721	1.55759	2.10701	1.87719	expressed protein
LOC_Os06g39912	1.58524	2.80785	1.23363	2.66104	expressed protein
LOC_Os03g21230	1.5844	1.50256	0.491396	0.879606	Leucine-rich repeat protein kinase family protein
LOC_Os03g47470	1.58434	2.10179	1.52498	1.86567	Protein kinase superfamily protein
LOC_Os01g26120	1.58401	1.57818	0.243821	0.253392	Uncharacterised protein family (UPF0497)
LOC_Os03g32050	1.58286	1.92101	2.0499	2.90922	Peroxidase superfamily protein
LOC_Os11g07020	1.58252	3.11632	0.555179	2.2556	fructose-bisphosphate aldolase 2
LOC_Os06g08120	1.58175	1.96991	2.0275	1.91497	Plant protein of unknown function (DUF247)
LOC_Os02g09990	1.5797	2.30906	-0.244879	-0.788554	expressed protein
LOC_Os12g06060	1.57923	3.04288	0.926771	2.03303	cationic amino acid transporter 6
LOC_Os05g08750	1.57881	2.27479	1.17204	0.416413	indole-3-acetate beta-D-glucosyltransferase
LOC_Os06g05610	1.57859	2.19609	1.64962	0.662281	F-box family protein with a domain of unknown function (DUF295)
LOC_Os06g06550	1.57522	1.6933	0.959446	0.994724	Plant protein of unknown function (DUF247)
LOC_Os08g02180	1.57465	3.02769	0.479797	1.69738	expressed protein
LOC_Os11g25860	1.57405	2.72855	1.11662	1.99809	protein kinase family protein
LOC_Os02g46610	1.57396	2.18057	-0.959689	-0.422117	PLATZ transcription factor family protein
LOC_Os01g42190	1.57394	1.28997	-2.08853	0.428061	Chaperone DnaJ-domain superfamily protein
LOC_Os11g04409	1.57383	2.18312	0.0728557	-1.36625	expressed protein
LOC_Os02g14480	1.57356	2.74067	1.31412	2.4192	Leucine-rich repeat protein kinase family protein
LOC_Os05g08640	1.57283	2.27665	-1.65815	-1.41358	HXXXD-type acyl-transferase family protein
LOC_Os10g33920	1.5727	2.35864	2.25832	2.86451	Nucleotide/sugar transporter family protein
LOC_Os04g14680	1.57262	1.65545	0.850772	1.02395	ascorbate peroxidase 3
LOC_Os02g52990	1.56986	2.49205	-1.41411	-0.920604	SAUR-like auxin-responsive protein family
LOC_Os09g10690	1.56917	2.30788	-0.0555268	1.41922	expressed protein
LOC_Os02g34490	1.56802	1.27831	0.779549	0.740513	RNI-like superfamily protein
LOC_Os01g52030	1.56689	1.77937	1.18636	1.86288	A20/AN1-like zinc finger family protein
LOC_Os03g32790	1.56649	1.51693	-0.320311	0.5671	expressed protein
LOC_Os03g18360	1.56623	2.06455	-1.58376	-0.687476	tetratricopeptide repeat (TPR)-containing protein
LOC_Os02g09240	1.56611	4.25916	2.27585	4.5754	cytochrome P450, family 71, subfamily B, polypeptide 34
LOC_Os02g02400	1.56559	3.74545	0.801733	2.47741	catalase 2
LOC_Os12g04424	1.56535	3.17319	0.833668	2.41984	Calcium-dependent phosphotriesterase superfamily protein
LOC_Os01g74300	1.56339	2.05987	0.366091	1.23126	expressed protein
LOC_Os01g66700	1.56123	1.36566	-0.0275179	-0.591847	beta-hexosaminidase 3
LOC_Os08g23670	1.55953	1.89892	-0.269291	1.01713	expressed protein
LOC_Os03g61980	1.55834	1.71269	2.38879	1.86876	cytochrome P450, family 722, subfamily A, polypeptide 1
LOC_Os12g43750	1.55644	2.7175	0.38048	0.479847	expressed protein
LOC_Os04g52090	1.55587	1.52975	-1.83963	-3.78004	ERF domain protein 10
LOC_Os01g48000	1.55564	2.23391	0.879968	1.25917	S-locus lectin protein kinase family protein
LOC_Os12g10320	1.55492	2.77017	1.1026	2.54748	Protein of unknown function (DUF579)
LOC_Os01g74370	1.55479	0.409113	-2.195	-2.65572	Domain of unknown function (DUF966)
LOC_Os01g25740	1.55431	3.32079	1.06782	2.12998	LRR and NB-ARC domains-containing disease resistance protein
LOC_Os06g45340	1.55342	2.28124	0.532093	1.65881	FK506-binding protein 13
LOC_Os10g38090	1.55191	1.08525	0.308626	1.31236	cytochrome P450, family 704, subfamily A, polypeptide 2
LOC_Os01g40190	1.55186	2.27884	-0.603646	0.13864	hydroxyproline-rich glycoprotein family protein
LOC_Os02g03294	1.54879	2.30668	1.64414	2.75111	cyclin p4;1
LOC_Os07g33440	1.54786	1.19881	2.02608	2.12485	cytochrome P450, family 716, subfamily A, polypeptide 1
LOC_Os04g47310	1.54512	3.01898	1.23586	2.48872	expressed protein
LOC_Os12g26940	1.54489	2.78801	2.16759	3.70666	histidine kinase 3
LOC_Os12g06260	1.54483	2.528	0.859719	2.59891	Late embryogenesis abundant (LEA) hydroxyproline-rich glycoprotein family
LOC_Os12g41090	1.54464	2.46094	0.114074	1.47673	CBL-interacting protein kinase 4
LOC_Os04g07830	1.54431	1.39834	0.664339	0.879406	expressed protein
LOC_Os08g38900	1.54392	2.35282	0.471082	1.29821	S-adenosyl-L-methionine-dependent methyltransferases superfamily protein
LOC_Os04g40570	1.54361	2.77179	0.355481	2.39501	ABC transporter family protein
LOC_Os09g24700	1.54323	3.20849	0.063137	1.73303	Protein of unknown function (DUF1666)
LOC_Os05g46420	1.54312	1.6288	0.989332	0.713423	expressed protein
LOC_Os01g41120	1.54251	1.9673	2.19619	2.57496	Leucine-rich repeat (LRR) family protein
LOC_Os03g63310	1.54153	2.36119	1.14931	1.7245	cytochrome P450, family 71, subfamily B, polypeptide 37
LOC_Os01g64960	1.54076	3.89368	-0.560392	2.41174	Chlorophyll A-B binding family protein
LOC_Os10g29620	1.54027	2.57543	1.04354	1.95663	Protein kinase superfamily protein
LOC_Os12g05210	1.54003	1.86846	-1.44378	-1.1544	expressed protein
LOC_Os04g44950	1.53985	2.34352	0.752344	1.38886	NAD(P)-binding Rossmann-fold superfamily protein
LOC_Os03g26260	1.53948	1.65074	0.403039	0.0766889	NB-ARC domain-containing disease resistance protein
LOC_Os04g28270	1.53811	1.81104	-8.51902e-05	0.713464	ammonium transporter 1;1
LOC_Os01g70210	1.53797	4.01069	0.620028	3.02297	Sec14p-like phosphatidylinositol transfer family protein
LOC_Os04g37680	1.53579	1.98817	0.299501	0.312352	alpha/beta-Hydrolases superfamily protein
LOC_Os09g30130	1.53536	2.28642	1.07616	1.01111	cellulose synthase like E1
LOC_Os06g43880	1.53503	1.31486	-1.071	-1.62356	homogentisate phytyltransferase 1
LOC_Os03g04040	1.53459	2.19116	0.349659	0.743652	Arabidopsis protein of unknown function (DUF241)
LOC_Os04g57350	1.53451	3.66868	-0.768473	2.18137	EPS15 homology domain 1
LOC_Os10g37110	1.53339	3.85322	0.969266	2.59426	cytochrome P450, family 87, subfamily A, polypeptide 6
LOC_Os04g22380	1.53309	1.42878	0.683508	0.277481	NAD(P)-binding Rossmann-fold superfamily protein
LOC_Os03g28980	1.53086	1.2069	1.57453	-0.102239	DPP6 N-terminal domain-like protein
LOC_Os11g43250	1.5287	1.52694	0.931073	1.02585	HOPZ-ACTIVATED RESISTANCE 1
LOC_Os01g20710	1.52798	2.01435	2.06572	1.47623	expressed protein
LOC_Os03g61090	1.52647	2.23223	0.27299	1.35086	expressed protein
LOC_Os03g27210	1.52597	1.63347	-0.18462	0.318337	metacaspase 1
LOC_Os05g35340	1.5253	3.50077	0.254392	2.12267	expressed protein
LOC_Os10g07010	1.52495	3.7402	1.44292	2.70363	3-ketoacyl-CoA synthase 1
LOC_Os04g59370	1.52323	1.09162	0.440752	0.148878	Pathogenesis-related thaumatin superfamily protein
LOC_Os03g22410	1.52319	1.92246	1.62383	2.85363	Protein of unknown function (DUF567)
LOC_Os06g04169	1.5225	2.10989	1.30594	2.00238	alpha/beta-Hydrolases superfamily protein
LOC_Os06g36810	1.52248	2.26865	2.22049	3.00675	Protein of unknown function (DUF3511)
LOC_Os06g39390	1.52176	3.41241	2.13274	4.22899	HXXXD-type acyl-transferase family protein
LOC_Os09g32620	1.52069	1.85333	0.990393	1.64122	Oxidoreductase, zinc-binding dehydrogenase family protein
LOC_Os01g42690	1.51947	1.05377	-0.109022	0.434901	alpha/beta-Hydrolases superfamily protein
LOC_Os05g11010	1.5189	1.59194	-0.960235	-0.899881	Late embryogenesis abundant (LEA) hydroxyproline-rich glycoprotein family
LOC_Os03g64280	1.51867	2.28699	1.08979	1.71529	2-oxoglutarate (2OG) and Fe(II)-dependent oxygenase superfamily protein
LOC_Os01g70840	1.51856	3.47714	1.54025	3.18905	methyl esterase 1
LOC_Os02g31160	1.51641	2.56568	0.30485	1.67769	Homeodomain-like superfamily protein
LOC_Os05g51590	1.51411	2.57523	-0.109739	1.17928	DCD (Development and Cell Death) domain protein
LOC_Os04g40670	1.51381	2.49454	-1.72581	0.77098	expressed protein
LOC_Os03g17670	1.51248	0.894017	-3.34925	-2.30978	expressed protein
LOC_Os04g49690	1.51049	1.00152	-1.05239	-1.88978	Malectin/receptor-like protein kinase family protein
LOC_Os04g45340	1.51035	1.25427	-1.48151	-2.13955	Arabidopsis NAC domain containing protein 26
LOC_Os02g08270	1.50988	5.11371	2.60243	4.99312	Class I glutamine amidotransferase-like superfamily protein
LOC_Os03g19310	1.5096	3.15375	0.642221	2.25619	UDP-xylosyltransferase 2
LOC_Os07g35880	1.50947	4.01937	1.20574	2.54224	beta-amylase 5
LOC_Os03g29950	1.50497	1.67685	0.0235651	1.02426	glucose-6-phosphate dehydrogenase 1
LOC_Os03g17790	1.50188	4.59436	0.486486	2.93655	Low temperature and salt responsive protein family
LOC_Os03g01820	1.50148	1.56063	1.46129	2.93402	sterol-4alpha-methyl oxidase 1-1
LOC_Os01g38660	1.50022	1.99031	-0.304628	0.7658	Protein of unknown function (DUF3511)
LOC_Os09g28580	1.49981	1.83597	1.36994	1.70216	expressed protein
LOC_Os12g01910	1.49929	1.19394	-0.861233	0.78572	Pentatricopeptide repeat (PPR) superfamily protein
LOC_Os05g50500	1.49892	0.950708	4.02343	3.92882	Plant basic secretory protein (BSP) family protein
LOC_Os02g48850	1.49835	1.61825	-2.28486	-2.36156	Protein of unknown function (DUF506)
LOC_Os07g48229	1.49711	2.32946	0.811949	1.46287	vacuolar sorting receptor homolog 1
LOC_Os02g22380	1.49531	2.94861	0.742121	2.42496	Glycosyltransferase family 61 protein
LOC_Os01g72470	1.4943	2.35426	1.17379	1.34583	expressed protein
LOC_Os01g50720	1.49217	2.40736	0.365601	1.42535	myb domain protein 86
LOC_Os06g50080	1.49207	2.41983	1.82175	2.72528	Protein of unknown function (DUF581)
LOC_Os01g65169	1.49181	2.90889	-0.304215	1.86951	Major facilitator superfamily protein
LOC_Os07g38950	1.49161	3.13668	1.37248	3.2147	expressed protein
LOC_Os06g50060	1.48989	2.69088	1.03532	2.05654	RAB GTPase homolog A3
LOC_Os05g25630	1.48979	1.88091	1.03858	1.8184	Serine protease inhibitor, potato inhibitor I-type family protein
LOC_Os08g44850	1.48913	2.33044	-0.918416	0.3086	Calcium-dependent lipid-binding (CaLB domain) family protein
LOC_Os11g27795	1.48896	1.64602	0.459061	1.38451	expressed protein
LOC_Os08g44210	1.48832	2.04144	0.871248	1.69865	Dihydroneopterin aldolase
LOC_Os03g22790	1.48741	2.55922	-1.72013	-1.88129	beta-amylase 3
LOC_Os01g38980	1.48717	2.45951	-2.20335	-2.12839	calmodulin-binding family protein
LOC_Os03g02180	1.48652	1.75501	2.30762	2.34181	ferulic acid 5-hydroxylase 1
LOC_Os03g11760	1.48457	1.33089	-0.0261113	-0.615085	Pectin lyase-like superfamily protein
LOC_Os02g07850	1.48437	1.19573	0.480018	0.324889	Protein of unknown function (DUF630 and DUF632)
LOC_Os05g43870	1.48409	3.20842	0.10924	2.95708	interactor of constitutive active rops 1
LOC_Os05g49520	1.48333	1.71335	1.1211	1.05774	CTP synthase family protein
LOC_Os06g50950	1.48327	3.313	-1.68931	-1.32109	GDSL-like Lipase/Acylhydrolase superfamily protein
LOC_Os01g68290	1.48069	2.10187	0.668125	0.698726	expressed protein
LOC_Os02g32650	1.48005	2.00925	0.949099	1.75366	Family of unknown function (DUF662)
LOC_Os01g40550	1.4797	1.38206	0.592004	0.67845	HSP20-like chaperones superfamily protein
LOC_Os07g38840	1.47962	5.31863	1.52097	1.06238	Plant protein of unknown function (DUF946)
LOC_Os01g64660	1.47915	4.51472	1.11922	3.22017	Inositol monophosphatase family protein
LOC_Os11g12050	1.47905	2.54768	not available	not available	NB-ARC domain-containing disease resistance protein
LOC_Os08g43670	1.47673	2.23005	-0.95038	-0.285803	NEP-interacting protein 2
LOC_Os01g61510	1.47615	2.18921	-2.50048	-1.71129	ammonium transporter 2
LOC_Os06g34120	1.47523	1.74374	1.28316	1.8605	GDSL-like Lipase/Acylhydrolase superfamily protein
LOC_Os01g04520	1.47482	1.31919	0.69731	0.402954	Protein kinase superfamily protein
LOC_Os01g65000	1.47475	1.70902	0.781935	1.56113	ammonium transporter 2
LOC_Os01g19740	1.47351	3.06198	-0.943079	1.67898	CP12 domain-containing protein 2
LOC_Os11g30360	1.47291	2.27242	2.08282	2.77753	Protein of unknown function (DUF 3339)
LOC_Os03g10620	1.47238	2.74166	-0.240345	0.219466	alpha/beta-Hydrolases superfamily protein
LOC_Os04g35390	1.47157	2.99027	-0.000485311	1.5871	expressed protein
LOC_Os04g58810	1.47133	1.49006	-2.63131	-3.91265	Polynucleotidyl transferase, ribonuclease H-like superfamily protein
LOC_Os01g12920	1.47062	1.44173	1.16607	2.26291	Thioesterase superfamily protein
LOC_Os07g12900	1.46991	2.23781	-0.211812	1.2284	heavy metal atpase 2
LOC_Os01g04290	1.46959	2.31563	0.781167	1.76614	glycosyl hydrolase family 10 protein / carbohydrate-binding domain-containing protein
LOC_Os03g09300	1.46946	1.86544	0.553753	0.88381	pumilio 1
LOC_Os04g58100	1.46666	2.52029	0.19937	1.77355	Plant protein of unknown function (DUF639)
LOC_Os06g05440	1.46554	3.00654	not available	not available	expressed protein
LOC_Os01g56610	1.46503	8.35923	4.46859	7.43924	homocysteine methyltransferase 2
LOC_Os12g16240	1.46457	2.68144	0.799246	2.44393	pinoresinol reductase 1
LOC_Os10g39460	1.46337	1.77391	0.757547	1.55891	Tetratricopeptide repeat (TPR)-like superfamily protein
LOC_Os08g35210	1.46324	1.72323	-0.197944	0.198417	Riboflavin synthase-like superfamily protein
LOC_Os06g06250	1.4625	2.43565	2.23641	3.0717	GDSL-like Lipase/Acylhydrolase superfamily protein
LOC_Os01g47560	1.46221	2.93337	0.591335	2.13475	WRKY DNA-binding protein 28
LOC_Os06g11310	1.46143	1.23994	1.07723	1.67516	Cupredoxin superfamily protein
LOC_Os03g14110	1.46085	2.89334	1.20926	1.50167	expressed protein
LOC_Os01g71090	1.46027	3.12191	0.165481	0.178478	Eukaryotic aspartyl protease family protein
LOC_Os11g27799	1.45988	1.59886	0.401415	0.467472	expressed protein
LOC_Os06g04240	1.45859	2.08767	-2.13836	-2.02269	expressed protein
LOC_Os08g38220	1.45778	1.77352	-2.06802	-2.68765	DOF zinc finger protein 1
LOC_Os11g09350	1.45644	2.49273	0.670413	2.15412	expressed protein
LOC_Os01g62600	1.4564	3.0823	1.76574	3.07028	laccase 2
LOC_Os04g48400	1.45639	2.41745	1.37054	1.24394	Glucose-methanol-choline (GMC) oxidoreductase family protein
LOC_Os03g08150	1.45591	1.21553	-0.310355	0.746158	germin-like protein 7
LOC_Os03g53710	1.45554	2.93671	0.295358	1.43574	NDH-dependent cyclic electron flow 5
LOC_Os02g41840	1.45551	3.07363	-0.835454	-3.0623	Protein of unknown function, DUF584
LOC_Os09g15790	1.45468	1.33783	-0.711313	-0.944049	RAB GTPase homolog A1F
LOC_Os01g73630	1.45424	1.9588	0.679275	1.64814	Rho GTPase activating protein with PAK-box/P21-Rho-binding domain
LOC_Os12g03110	1.45344	2.7567	2.12	3.4652	mini zinc finger 2
LOC_Os12g06340	1.45321	2.67115	1.2394	2.07708	BEL1-like homeodomain 1
LOC_Os05g48010	1.45224	2.30544	2.25359	2.34291	myb domain protein 36
LOC_Os01g48446	1.45202	1.28339	-1.40974	-2.13861	NAC domain containing protein 35
LOC_Os01g01660	1.45134	2.70372	1.13122	2.86756	NmrA-like negative transcriptional regulator family protein
LOC_Os03g15890	1.44908	1.10431	0.426814	1.16679	RNA-binding (RRM/RBD/RNP motifs) family protein
LOC_Os01g46270	1.44873	7.9807	5.77226	7.33651	acyl-CoA sterol acyl transferase 1
LOC_Os01g67950	1.44872	1.54295	-1.22357	-1.30118	Ubiquitin-like superfamily protein
LOC_Os01g23710	1.44813	1.77814	1.11702	1.57261	expressed protein
LOC_Os08g41410	1.44794	1.21151	0.631841	3.18295	O-Glycosyl hydrolases family 17 protein
LOC_Os07g12800	1.44768	1.92396	0.568144	0.390132	expressed protein
LOC_Os03g04110	1.44565	2.60443	0.196176	1.11678	lysm domain GPI-anchored protein 2 precursor
LOC_Os06g11290	1.44528	3.28807	-3.51248	-3.5105	12-oxophytodienoate reductase 2
LOC_Os07g41420	1.44519	2.66974	1.40676	1.5126	expressed protein
LOC_Os02g43970	1.44483	1.90271	-1.15502	-0.752718	Integrase-type DNA-binding superfamily protein
LOC_Os05g38040	1.44431	3.64818	0.821718	0.000485721	expressed protein
LOC_Os10g21346	1.44361	1.71251	1.24828	1.41648	structural constituent of ribosome
LOC_Os06g03640	1.44313	2.77775	1.01351	2.52082	BCL-2-associated athanogene 3
LOC_Os08g31630	1.44296	1.65242	-1.13178	-0.800313	Haloacid dehalogenase-like hydrolase (HAD) superfamily protein
LOC_Os09g36580	1.44243	2.34811	-0.368824	0.708584	THAUMATIN-LIKE PROTEIN 1
LOC_Os07g43950	1.4415	1.22437	-0.492318	0.558036	SC35-like splicing factor 30A
LOC_Os07g05620	1.43989	2.84053	0.395823	1.76984	CBL-interacting protein kinase 23
LOC_Os02g49550	1.43963	1.62763	-0.179545	0.27142	RING/U-box superfamily protein
LOC_Os01g49270	1.43852	2.38738	1.36268	1.0559	Tetratricopeptide repeat (TPR)-like superfamily protein
LOC_Os03g27590	1.43836	1.5435	0.519684	0.486765	serine carboxypeptidase-like 51
LOC_Os08g41890	1.43821	2.89676	0.319268	2.20984	microtubule-associated protein 65-8
LOC_Os01g57730	1.43756	2.13489	-1.35325	-0.614519	Peroxidase superfamily protein
LOC_Os11g03660	1.43696	2.6979	1.134	2.56978	calmodulin (CAM)-binding protein of 25 kDa
LOC_Os03g06400	1.43675	1.06642	1.85669	2.16034	expressed protein
LOC_Os08g10730	1.43466	1.35928	not available	not available	Eukaryotic aspartyl protease family protein
LOC_Os06g10160	1.43393	2.37602	-0.427786	0.283068	Protein kinase superfamily protein
LOC_Os11g10520	1.43386	4.04439	-0.510538	3.39019	alcohol dehydrogenase 1
LOC_Os02g12670	1.43379	2.57367	0.435627	2.43617	U-box domain-containing protein kinase family protein
LOC_Os02g48170	1.43252	1.72335	0.0312949	0.34474	expressed protein
LOC_Os09g34250	1.43229	3.09342	-0.707911	2.69714	UDP-glycosyltransferase 74 F1
LOC_Os03g08090	1.43125	1.37951	1.71653	1.35631	alpha/beta-Hydrolases superfamily protein
LOC_Os01g64170	1.42997	2.20616	0.638498	1.45038	Glycosyl hydrolase superfamily protein
LOC_Os05g01140	1.4287	1.47771	-0.66709	-0.245641	S-adenosyl-L-methionine-dependent methyltransferases superfamily protein
LOC_Os11g02730	1.42864	2.83558	0.716017	2.02462	Late embryogenesis abundant (LEA) hydroxyproline-rich glycoprotein family
LOC_Os06g33330	1.42768	1.51094	-0.308774	-0.160151	TRICHOME BIREFRINGENCE-LIKE 24
LOC_Os11g42170	1.42615	1.22086	0.46161	0.321377	expressed protein
LOC_Os08g41730	1.4258	1.94866	-0.476352	0.561626	N-terminal nucleophile aminohydrolases (Ntn hydrolases) superfamily protein
LOC_Os12g02640	1.42527	2.03627	0.469832	1.59905	cytochrome P450, family 714, subfamily A, polypeptide 1
LOC_Os11g37230	1.42486	1.03177	0.51802	0.442676	RING/U-box superfamily protein
LOC_Os02g51740	1.42378	1.73267	0.260934	0.318552	VQ motif-containing protein
LOC_Os06g44620	1.42375	2.50883	0.689679	1.80505	4-coumarate:CoA ligase 2
LOC_Os03g22210	1.42166	1.85188	0.548521	0.92067	Pollen Ole e 1 allergen and extensin family protein
LOC_Os12g13160	1.42159	1.13267	0.44124	-0.111859	Fasciclin-like arabinogalactan family protein
LOC_Os02g14170	1.42136	1.91348	0.802334	1.22849	Peroxidase superfamily protein
LOC_Os02g44090	1.42101	1.41285	0.301299	0.534435	expressed protein
LOC_Os03g02330	1.41772	0.87663	1.62537	1.64234	P-loop containing nucleoside triphosphate hydrolases superfamily protein
LOC_Os08g39370	1.41697	1.37536	0.266247	0.907792	tonoplast dicarboxylate transporter
LOC_Os03g06170	1.41645	1.32047	0.693904	0.772801	HSP20-like chaperones superfamily protein
LOC_Os02g36220	1.41637	5.30812	2.1996	4.11379	Terpenoid cyclases/Protein prenyltransferases superfamily protein
LOC_Os03g48480	1.41604	2.50592	1.30401	2.70732	Thioesterase superfamily protein
LOC_Os04g33520	1.41568	1.81053	0.258652	1.38298	late embryogenesis abundant protein-related / LEA protein-related
LOC_Os01g69200	1.4136	2.42657	1.28796	2.65444	Nucleotide-diphospho-sugar transferase family protein
LOC_Os07g12720	1.41316	1.60357	1.33105	1.64447	expressed protein
LOC_Os06g11150	1.41309	1.41714	-0.00586123	-0.00558485	Protein of unknown function (DUF1645)
LOC_Os03g58110	1.4122	1.62168	-1.02382	-0.340457	Leucine-rich repeat (LRR) family protein
LOC_Os01g08380	1.41185	3.13763	-1.05807	-0.352962	HXXXD-type acyl-transferase family protein
LOC_Os04g33820	1.41088	1.17114	-4.18294	-5.64939	F-box family protein
LOC_Os12g04020	1.41088	2.61422	-0.280169	0.626423	Aldolase superfamily protein
LOC_Os04g32510	1.41043	2.98569	0.602023	2.51011	RING finger protein
LOC_Os05g41460	1.4102	2.46926	-1.91737	-0.352497	cystatin B
LOC_Os01g16400	1.40981	1.64872	0.471094	1.35344	NB-ARC domain-containing disease resistance protein
LOC_Os03g62230	1.40934	1.44183	1.32683	1.47044	C2H2 and C2HC zinc fingers superfamily protein
LOC_Os05g50330	1.40901	1.13365	1.43157	2.16767	expressed protein
LOC_Os09g26960	1.40834	2.9299	0.515283	2.08423	Cytochrome P450 superfamily protein
LOC_Os03g35600	1.40766	3.19688	2.0487	2.8923	receptor kinase 3
LOC_Os05g11910	1.40758	1.78019	1.92336	1.63023	GDSL-like Lipase/Acylhydrolase superfamily protein
LOC_Os04g58890	1.40726	1.40759	-2.22568	-2.42635	expressed protein
LOC_Os01g65660	1.40713	2.32387	0.306708	0.609927	amino acid permease 8
LOC_Os08g14320	1.40712	1.40429	-0.411574	-0.535975	RING/U-box superfamily protein
LOC_Os04g48380	1.40709	2.467	0.851701	1.90296	peptidoglycan-binding LysM domain-containing protein
LOC_Os08g40690	1.4065	3.29	2.8101	-0.0498294	chitinase A
LOC_Os11g02369	1.406	1.58532	1.66828	2.59566	lipid transfer protein 1
LOC_Os04g15670	1.40554	1.63869	0.315177	1.07039	expressed protein
LOC_Os03g48235	1.40431	1.21004	-0.206819	-0.733352	expressed protein
[truncated: 2,618 more rows]

## Sheet: S4
Table S4. Up or down-regulated DEG under T36 and T38 in MH101 or SDWG005
Gene ID	log2FC		group	annotation
	28-3d-vs-36-3d	28-3d-vs-38-3d
LOC_Os01g01350	-1.17836	-2.02581	down-SDWG005	SNF7 family protein
LOC_Os01g01400	-1.29009	-1.70229	down-SDWG005	expressed protein
LOC_Os01g01890	-1.11496	-2.64773	down-SDWG005	Plant protein of unknown function (DUF936)
LOC_Os01g01940	-1.00473	-1.55862	down-SDWG005	expressed protein
LOC_Os01g02930	-1.4105	1.39311	down-SDWG005	expressed protein
LOC_Os01g03190	-1.11209	-1.5313	down-SDWG005	Protein with RING/U-box and TRAF-like domains
LOC_Os01g04170	-1.27244	-2.92123	down-SDWG005	expressed protein
LOC_Os01g04230	-1.10149	-1.71952	down-SDWG005	leucine-rich repeat transmembrane protein kinase family protein
LOC_Os01g04840	-4.61159	-5.99978	down-SDWG005	AAA-type ATPase family protein
LOC_Os01g05610	-1.35836	-2.19156	down-SDWG005	Histone superfamily protein
LOC_Os01g05630	-1.45425	-2.36151	down-SDWG005	Histone superfamily protein
LOC_Os01g05900	-1.61611	-2.38514	down-SDWG005	Histone superfamily protein
LOC_Os01g05970	-1.53491	-2.25888	down-SDWG005	Histone superfamily protein
LOC_Os01g06010	-1.31619	-2.01059	down-SDWG005	Histone superfamily protein
LOC_Os01g08150	-1.36798	-2.64236	down-SDWG005	expressed protein
LOC_Os01g08630	-1.25115	-1.30772	down-SDWG005	expressed protein
LOC_Os01g08790	-1.06939	-1.56453	down-SDWG005	nuclear factor Y, subunit C13
LOC_Os01g08820	-1.25016	-2.30186	down-SDWG005	RING/FYVE/PHD zinc finger superfamily protein
LOC_Os01g09510	-1.21933	-1.774	down-SDWG005	60S acidic ribosomal protein family
LOC_Os01g09580	-1.43867	-2.80858	down-SDWG005	ataurora1
LOC_Os01g09790	-1.1999	-2.25989	down-SDWG005	IQ-domain 6
LOC_Os01g12240	-2.4301	-4.3826	down-SDWG005	expressed protein
LOC_Os01g12250	-1.02205	-2.54438	down-SDWG005	expressed protein
LOC_Os01g12460	-1.20444	-2.3793	down-SDWG005	plastid division1
LOC_Os01g12640	-1.06566	-1.48316	down-SDWG005	expressed protein
LOC_Os01g12860	-1.01201	-1.68699	down-SDWG005	Homeodomain-like protein
LOC_Os01g13120	-1.76157	-2.4069	down-SDWG005	tonoplast intrinsic protein 4;1
LOC_Os01g13260	-1.10369	-1.62221	down-SDWG005	Cyclin A1;1
LOC_Os01g13870	-1.06473	-1.58407	down-SDWG005	expressed protein
LOC_Os01g14180	-1.06897	-3.02754	down-SDWG005	expressed protein
LOC_Os01g15480	-1.12571	-2.22212	down-SDWG005	Protein kinase family protein with ARM repeat domain
LOC_Os01g16650	-1.06716	-2.63719	down-SDWG005	ubiquitin-conjugating enzyme19
LOC_Os01g19990	-1.2977	-2.99614	down-SDWG005	eukaryotic translation initiation factor 4B1
LOC_Os01g21100	-1.3784	-1.31651	down-SDWG005	expressed protein
LOC_Os01g21380	-1.56601	-2.03256	down-SDWG005	FAD-dependent oxidoreductase family protein
LOC_Os01g22380	-1.5634	-2.52006	down-SDWG005	expressed protein
LOC_Os01g23770	-2.14121	-2.00475	down-SDWG005	AGAMOUS-like 15
LOC_Os01g31800	-1.49454	-2.86063	down-SDWG005	histone H2A 12
LOC_Os01g34870	-1.16148	-2.31713	down-SDWG005	expressed protein
LOC_Os01g36390	-1.09817	-2.31996	down-SDWG005	Minichromosome maintenance (MCM2/3/5) family protein
LOC_Os01g36400	-3.9005	-4.7694	down-SDWG005	expressed protein
LOC_Os01g36410	-2.41675	-2.47917	down-SDWG005	expressed protein
LOC_Os01g42070	-1.21986	-2.88588	down-SDWG005	ATP binding microtubule motor family protein
LOC_Os01g43290	-1.33333	-1.6587	down-SDWG005	expressed protein
LOC_Os01g43410	-1.00599	-1.27822	down-SDWG005	calcium-dependent protein kinase 6
LOC_Os01g43440	-1.8294	-3.26561	down-SDWG005	Leucine-rich repeat (LRR) family protein
LOC_Os01g45510	-1.02898	-2.58992	down-SDWG005	Protein of unknown function, DUF617
LOC_Os01g45570	-1.18283	-1.76904	down-SDWG005	homeobox-leucine zipper protein 17
LOC_Os01g45760	-1.34831	-1.71291	down-SDWG005	Flavin-binding monooxygenase family protein
LOC_Os01g45914	-3.12387	-2.1208	down-SDWG005	expressed protein
LOC_Os01g46570	-1.3768	-2.08972	down-SDWG005	CTP synthase family protein
LOC_Os01g46650	-2.35109	-2.39152	down-SDWG005	expressed protein
LOC_Os01g47360	-1.07724	-1.71911	down-SDWG005	GATA transcription factor 20
LOC_Os01g49200	-1.32773	-2.79621	down-SDWG005	Microtubule associated protein (MAP65/ASE1) family protein
LOC_Os01g50460	-2.11665	-4.87991	down-SDWG005	Nodulin MtN3 family protein
LOC_Os01g51400	-1.64259	-2.76746	down-SDWG005	leucine-rich repeat transmembrane protein kinase family protein
LOC_Os01g52610	-1.2944	-2.58091	down-SDWG005	Uncharacterised protein family (UPF0497)
LOC_Os01g54800	-1.17281	-2.0718	down-SDWG005	expressed protein
LOC_Os01g55220	-1.34672	-3.12511	down-SDWG005	expressed protein
LOC_Os01g56090	-1.30494	-2.02523	down-SDWG005	expressed protein
LOC_Os01g56360	-1.36849	-2.10021	down-SDWG005	O-acyltransferase (WSD1-like) family protein
LOC_Os01g57990	-2.04458	-1.68798	down-SDWG005	expressed protein
LOC_Os01g59120	-1.32536	-2.41092	down-SDWG005	Cyclin family protein
LOC_Os01g61920	-1.14311	-1.90349	down-SDWG005	Histone superfamily protein
LOC_Os01g62230	-1.18777	-1.67726	down-SDWG005	Histone superfamily protein
LOC_Os01g62370	-1.34462	-1.03581	down-SDWG005	ENTH/VHS family protein
LOC_Os01g64640	-1.82994	-3.09282	down-SDWG005	Histone superfamily protein
LOC_Os01g64820	-1.1539	-2.2727	down-SDWG005	DNA-directed DNA polymerases
LOC_Os01g65830	1.14263	-1.30056	down-SDWG005	expressed protein
LOC_Os01g66180	-1.19289	-1.62521	down-SDWG005	cytochrome c-2
LOC_Os01g66544	-1.17773	-1.78099	down-SDWG005	expressed protein
LOC_Os01g66660	-2.94087	-2.37449	down-SDWG005	expressed protein
LOC_Os01g67100	-1.10468	-2.26869	down-SDWG005	chromatin assembly factor-1 (FASCIATA1) (FAS1)
LOC_Os01g68580	-3.66797	-3.7986	down-SDWG005	Bifunctional inhibitor/lipid-transfer protein/seed storage 2S albumin superfamily protein
LOC_Os01g68598	-1.06144	-1.96126	down-SDWG005	stomagen
LOC_Os01g68620	-1.59416	-2.49711	down-SDWG005	SIGNAL PEPTIDE PEPTIDASE-LIKE 5
LOC_Os01g70560	-1.515	-2.9065	down-SDWG005	ARM repeat superfamily protein
LOC_Os01g70890	-1.73902	-3.46007	down-SDWG005	nuclear factor Y, subunit B5
LOC_Os01g73270	-1.15847	-2.25106	down-SDWG005	Cupredoxin superfamily protein
LOC_Os01g74146	-1.05877	-2.21649	down-SDWG005	FIZZY-related 3
LOC_Os01g74152	-1.01621	-1.41704	down-SDWG005	Haloacid dehalogenase-like hydrolase (HAD) superfamily protein
LOC_Os01g74170	-1.2253	-2.05664	down-SDWG005	expressed protein
LOC_Os02g01140	-1.14277	-1.6634	down-SDWG005	GDSL-like Lipase/Acylhydrolase superfamily protein
LOC_Os02g01200	-1.16075	-2.64113	down-SDWG005	Glutaredoxin family protein
LOC_Os02g01300	-1.354	-1.26314	down-SDWG005	Plant invertase/pectin methylesterase inhibitor superfamily protein
LOC_Os02g02120	-2.35856	-1.76807	down-SDWG005	wall associated kinase 5
LOC_Os02g03030	-1.31661	-2.44329	down-SDWG005	ARABIDOPSIS TRITHORAX-RELATED PROTEIN 6
LOC_Os02g03940	-1.21778	-1.90221	down-SDWG005	Uncharacterised conserved protein (UCP030365)
LOC_Os02g04240	-1.11081	-2.15907	down-SDWG005	WEE1 kinase homolog
LOC_Os02g06320	-1.57863	-3.32193	down-SDWG005	MEI2 C-terminal RRM only like 1
LOC_Os02g06340	-1.41192	-2.67905	down-SDWG005	EPS15 homology domain 2
LOC_Os02g06850	-1.62825	-3.88382	down-SDWG005	expressed protein
LOC_Os02g08070	-1.09437	-2.40024	down-SDWG005	squamosa promoter binding protein-like 8
LOC_Os02g08190	-1.02247	-1.52129	down-SDWG005	Vacuolar import/degradation, Vid27-related protein
LOC_Os02g08310	-1.25649	-2.93439	down-SDWG005	tubby like protein 8
LOC_Os02g10020	-1.05984	-2.96963	down-SDWG005	BUB1-related (BUB1: budding uninhibited by benzymidazol 1)
LOC_Os02g10490	-1.19204	-2.07077	down-SDWG005	expressed protein
LOC_Os02g15130	-1.58849	-2.3124	down-SDWG005	expressed protein
LOC_Os02g15760	-1.64485	-1.43986	down-SDWG005	basic helix-loop-helix (bHLH) DNA-binding superfamily protein
LOC_Os02g15810	-1.42277	-2.71932	down-SDWG005	HMG (high mobility group) box protein
LOC_Os02g24205	-2.00043	-1.59137	down-SDWG005	expressed protein
LOC_Os02g26140	-1.29808	-2.72801	down-SDWG005	cyclin family
LOC_Os02g26440	-1.00105	-1.3956	down-SDWG005	PREFOLDIN 1
LOC_Os02g26650	-1.02389	-1.42134	down-SDWG005	Ergosterol biosynthesis ERG4/ERG24 family
LOC_Os02g28850	-1.21858	-2.45439	down-SDWG005	phragmoplast-associated kinesin-related protein, putative
LOC_Os02g30850	-1.09505	-3.33285	down-SDWG005	Thioredoxin superfamily protein
LOC_Os02g40010	-1.1561	-1.91057	down-SDWG005	adenine phosphoribosyl transferase 2
LOC_Os02g40880	-1.12312	-1.53701	down-SDWG005	Ribosomal protein L14
LOC_Os02g42060	-1.17624	-1.05245	down-SDWG005	response regulator 3
LOC_Os02g42560	-1.30376	-2.97776	down-SDWG005	expressed protein
LOC_Os02g42950	-1.34318	-3.05074	down-SDWG005	Plant-specific transcription factor YABBY family protein
LOC_Os02g43710	-1.0649	-1.34291	down-SDWG005	ATP-dependent caseinolytic (Clp) protease/crotonase family protein
LOC_Os02g45380	-1.46408	-1.87188	down-SDWG005	MATE efflux family protein
LOC_Os02g45570	-1.37068	-3.05487	down-SDWG005	growth-regulating factor 3
LOC_Os02g45940	-2.01154	-3.37117	down-SDWG005	Histone superfamily protein
LOC_Os02g45950	-1.00834	-1.63164	down-SDWG005	expressed protein
LOC_Os02g45980	-1.03774	-2.18013	down-SDWG005	Regulator of chromosome condensation (RCC1) family with FYVE zinc finger domain
LOC_Os02g47150	-1.06	-2.36494	down-SDWG005	topoisomerase II
LOC_Os02g48600	-1.03907	-1.30302	down-SDWG005	expressed protein
LOC_Os02g48820	-1.23384	-2.10704	down-SDWG005	uclacyanin 1
LOC_Os02g49030	-1.31679	-1.76767	down-SDWG005	Tyrosyl-tRNA synthetase, class Ib, bacterial/mitochondrial
LOC_Os02g50050	-1.47793	-2.40035	down-SDWG005	expressed protein
LOC_Os02g50630	-1.39269	-3.02082	down-SDWG005	DP-E2F-like 1
LOC_Os02g51950	-1.2862	-2.26343	down-SDWG005	expressed protein
LOC_Os02g52190	-1.16024	-2.48985	down-SDWG005	basic helix-loop-helix (bHLH) DNA-binding superfamily protein
LOC_Os02g53690	-1.31082	-2.54701	down-SDWG005	growth-regulating factor 5
LOC_Os02g55410	-1.21959	-2.30438	down-SDWG005	Minichromosome maintenance (MCM2/3/5) family protein
LOC_Os02g55570	-1.2239	-1.96127	down-SDWG005	Shugoshin C terminus
LOC_Os02g56100	-1.27578	-1.75758	down-SDWG005	ribonucleotide reductase 1
LOC_Os02g56130	-1.16072	-1.98306	down-SDWG005	proliferating cell nuclear antigen 2
LOC_Os02g56490	-1.18271	-2.12665	down-SDWG005	expressed protein
LOC_Os02g56520	-1.35281	-2.18611	down-SDWG005	Transducin/WD40 repeat-like superfamily protein
LOC_Os02g56540	-1.22386	-2.47296	down-SDWG005	P-loop containing nucleoside triphosphate hydrolases superfamily protein
LOC_Os02g56610	-1.38627	-2.21455	down-SDWG005	Protein of unknown function (DUF640)
LOC_Os02g56960	-1.02428	-1.48101	down-SDWG005	Ribosomal protein L14p/L23e family protein
LOC_Os03g01008	-1.08382	-2.07243	down-SDWG005	expressed protein
LOC_Os03g01300	-2.48153	1.30014	down-SDWG005	azelaic acid induced 1
LOC_Os03g02290	-1.25116	-2.3674	down-SDWG005	Di-glucose binding protein with Kinesin motor domain
LOC_Os03g02544	-1.30624	-1.53035	down-SDWG005	expressed protein
LOC_Os03g02780	-1.69923	-3.14784	down-SDWG005	Histone superfamily protein
LOC_Os03g03630	-1.4125	-3.1208	down-SDWG005	expressed protein
LOC_Os03g04220	-1.27703	-2.10258	down-SDWG005	glutathione S-transferase F11
LOC_Os03g04250	-1.8798	-2.17353	down-SDWG005	glutathione S-transferase PHI 10
LOC_Os03g04310	-1.80698	-2.70313	down-SDWG005	beta HLH protein 93
LOC_Os03g04550	-1.09233	-2.8485	down-SDWG005	expressed protein
LOC_Os03g05980	-1.07124	-1.6574	down-SDWG005	Ribosomal protein S4
LOC_Os03g06670	-1.58601	-3.25937	down-SDWG005	histone H2A 11
LOC_Os03g07340	-1.17005	-1.68903	down-SDWG005	Ribosomal L18p/L5e family protein
LOC_Os03g07350	-1.4554	-1.95168	down-SDWG005	Nucleotide-diphospho-sugar transferases superfamily protein
LOC_Os03g07540	-1.00831	-1.44895	down-SDWG005	basic helix-loop-helix (bHLH) DNA-binding family protein
LOC_Os03g10150	-1.05616	-1.50899	down-SDWG005	ovate family protein 7
LOC_Os03g10410	-1.14254	-1.46785	down-SDWG005	expressed protein
LOC_Os03g11080	-1.94406	-2.33947	down-SDWG005	expressed protein
LOC_Os03g11400	-1.28796	-2.31824	down-SDWG005	TPX2 (targeting protein for Xklp2) protein family
LOC_Os03g11540	-1.41095	-2.64078	down-SDWG005	RPA70-kDa subunit B
LOC_Os03g11680	-1.10357	-2.02111	down-SDWG005	zinc finger protein 8
LOC_Os03g11770	-1.01866	-1.88452	down-SDWG005	myosin-related
LOC_Os03g12140	-1.03234	-2.64046	down-SDWG005	O-Glycosyl hydrolases family 17 protein
LOC_Os03g15180	-1.6194	-2.41566	down-SDWG005	Rho GTPase activation protein (RhoGAP) with PH domain
LOC_Os03g15360	-2.34469	-3.80773	down-SDWG005	NmrA-like negative transcriptional regulator family protein
LOC_Os03g16709	-1.14241	-2.11561	down-SDWG005	expressed protein
LOC_Os03g17100	-1.81373	-3.2004	down-SDWG005	histone H2A 12
LOC_Os03g17164	-1.06761	-2.89675	down-SDWG005	ATP binding microtubule motor family protein
LOC_Os03g17960	-1.46503	-2.43715	down-SDWG005	expressed protein
LOC_Os03g18630	-1.33099	-2.77693	down-SDWG005	inflorescence meristem receptor-like kinase 2
LOC_Os03g19080	-1.11545	-2.09655	down-SDWG005	expressed protein
LOC_Os03g20350	-1.07447	-2.80318	down-SDWG005	expressed protein
LOC_Os03g21160	-1.21109	-2.7159	down-SDWG005	Zinc finger (CCCH-type) family protein / RNA recognition motif (RRM)-containing protein
LOC_Os03g21820	-1.02973	-2.22164	down-SDWG005	expansin A8
LOC_Os03g25120	-1.73189	-2.8906	down-SDWG005	heat shock transcription factor B4
LOC_Os03g26650	-1.05112	-1.87791	down-SDWG005	Heavy metal transport/detoxification superfamily protein
LOC_Os03g27850	-1.16635	-2.06163	down-SDWG005	expressed protein
LOC_Os03g30260	-1.21029	-2.49354	down-SDWG005	COBRA-like protein 1 precursor
LOC_Os03g30470	-1.4434	-1.79445	down-SDWG005	basic chitinase
LOC_Os03g30740	-1.2359	-1.46708	down-SDWG005	expressed protein
LOC_Os03g30950	-1.28268	-2.27765	down-SDWG005	Plant stearoyl-acyl-carrier-protein desaturase family protein
LOC_Os03g31750	-1.09878	-1.19016	down-SDWG005	pyruvate orthophosphate dikinase
LOC_Os03g33580	-1.10794	-1.75813	down-SDWG005	Transducin/WD40 repeat-like superfamily protein
LOC_Os03g37810	-1.08458	-2.61354	down-SDWG005	expressed protein
LOC_Os03g39020	-1.1003	-2.40568	down-SDWG005	Kinesin motor family protein
LOC_Os03g40770	-1.7288	-2.7455	down-SDWG005	expressed protein
LOC_Os03g40840	-1.64541	-2.53723	down-SDWG005	Tetratricopeptide repeat (TPR)-like superfamily protein
LOC_Os03g41100	-1.53359	-2.75794	down-SDWG005	CYCLIN A3;4
LOC_Os03g42200	-3.24284	-2.75554	down-SDWG005	Dof-type zinc finger DNA-binding family protein
LOC_Os03g42370	-2.13772	-4.12636	down-SDWG005	AP2/B3-like transcriptional factor family protein
LOC_Os03g43730	-1.97121	-1.77899	down-SDWG005	TESMIN/TSO1-like CXC 2
LOC_Os03g44890	-1.01978	-2.42941	down-SDWG005	C2 calcium/lipid-binding plant phosphoribosyltransferase family protein
LOC_Os03g45760	-1.60436	-3.37952	down-SDWG005	expressed protein
LOC_Os03g46640	-1.36356	-2.09654	down-SDWG005	DUTP-PYROPHOSPHATASE-LIKE 1
LOC_Os03g46920	-1.09597	-2.44499	down-SDWG005	expressed protein
LOC_Os03g47140	-1.04525	-2.07836	down-SDWG005	growth-regulating factor 2
LOC_Os03g47650	-1.00273	-1.40256	down-SDWG005	ankyrin repeat family protein
LOC_Os03g48410	-2.85111	-4.4535	down-SDWG005	expressed protein
LOC_Os03g48960	-1.57025	-2.65868	down-SDWG005	expressed protein
LOC_Os03g49200	-1.50472	-2.73286	down-SDWG005	Transducin/WD40 repeat-like superfamily protein
LOC_Os03g49524	-1.27519	-2.01773	down-SDWG005	UDP-Glycosyltransferase superfamily protein
LOC_Os03g50140	-1.43156	-2.86634	down-SDWG005	plantacyanin
LOC_Os03g50220	-1.30078	-1.75859	down-SDWG005	Arabidopsis Hop2 homolog
LOC_Os03g50420	-1.26065	-2.62646	down-SDWG005	Zinc-finger domain of monoamine-oxidase A repressor R1
LOC_Os03g51760	-1.00451	-1.99375	down-SDWG005	expressed protein
LOC_Os03g52080	-1.50078	-2.09403	down-SDWG005	serine carboxypeptidase-like 19
LOC_Os03g52320	-1.50416	-2.82159	down-SDWG005	SSXT family protein
LOC_Os03g52650	-1.15507	-2.66783	down-SDWG005	syntaxin of plants 111
LOC_Os03g53920	-1.44484	-2.50048	down-SDWG005	P-loop containing nucleoside triphosphate hydrolases superfamily protein
LOC_Os03g53970	-1.5379	-2.9524	down-SDWG005	expressed protein
LOC_Os03g55400	-1.31999	-2.70512	down-SDWG005	expressed protein
LOC_Os03g56682	-3.91909	-3.84045	down-SDWG005	expressed protein
LOC_Os03g56700	-1.04999	-2.98645	down-SDWG005	expressed protein
LOC_Os03g57560	-1.94824	-1.10283	down-SDWG005	Stabilizer of iron transporter SufD / Polynucleotidyl transferase
LOC_Os03g58400	-1.14687	-2.36145	down-SDWG005	methyltransferase 1
LOC_Os03g60110	-1.26249	-1.45483	down-SDWG005	RNA-binding KH domain-containing protein
LOC_Os03g60480	-1.00888	-1.96111	down-SDWG005	Chloroplast-targeted copper chaperone protein
LOC_Os03g63300	-1.14276	-1.80812	down-SDWG005	SCP1-like small phosphatase 5
LOC_Os04g01130	-1.59116	-1.60234	down-SDWG005	MRG family protein
LOC_Os04g01610	-1.02427	-1.84129	down-SDWG005	expressed protein
LOC_Os04g01690	-2.7135	-2.51567	down-SDWG005	arginine decarboxylase 1
LOC_Os04g05070	-1.01155	-1.35699	down-SDWG005	Protein of unknown function (DUF1635)
LOC_Os04g08600	-1.51165	-3.5265	down-SDWG005	C2H2 and C2HC zinc fingers superfamily protein
LOC_Os04g09800	-1.76948	-2.14158	down-SDWG005	Helicase protein with RING/U-box domain
LOC_Os04g15800	-1.50375	-2.68333	down-SDWG005	expressed protein
LOC_Os04g18090	-1.59223	-2.06927	down-SDWG005	histone H1-3
LOC_Os04g20400	-1.01962	-1.91973	down-SDWG005	UDP-Glycosyltransferase superfamily protein
LOC_Os04g20680	-2.77749	-3.39774	down-SDWG005	wall-associated kinase 2
LOC_Os04g22230	-1.69264	-1.57704	down-SDWG005	CAP (Cysteine-rich secretory proteins, Antigen 5, and Pathogenesis-related 1 protein) superfamily protein
LOC_Os04g23040	-3.96806	-4.82187	down-SDWG005	expressed protein
LOC_Os04g23220	-1.76576	-3.43395	down-SDWG005	Double Clp-N motif-containing P-loop nucleoside triphosphate hydrolases superfamily protein
LOC_Os04g25250	-4.10415	-4.86901	down-SDWG005	Plant transposase (Ptta/En/Spm family)
LOC_Os04g25800	-2.60076	-2.03755	down-SDWG005	UDP-glucosyl transferase 85A3
LOC_Os04g25960	-1.09543	-1.24185	down-SDWG005	expressed protein
LOC_Os04g26120	-2.39734	-5.16267	down-SDWG005	Plant transposase (Ptta/En/Spm family)
LOC_Os04g26190	-1.8141	-5.23962	down-SDWG005	expansin B2
LOC_Os04g26220	-2.29094	-3.55729	down-SDWG005	expansin B2
LOC_Os04g26550	-2.02142	-2.48508	down-SDWG005	expressed protein
LOC_Os04g28260	-1.30764	-2.24385	down-SDWG005	phragmoplast-associated kinesin-related protein 1
LOC_Os04g29000	-3.16846	-3.08041	down-SDWG005	P-loop containing nucleoside triphosphate hydrolases superfamily protein
LOC_Os04g29030	-2.87999	-5.45419	down-SDWG005	Oxidoreductase, zinc-binding dehydrogenase family protein
LOC_Os04g29080	-2.69755	-3.07638	down-SDWG005	expressed protein
LOC_Os04g29280	-4.34569	-4.25974	down-SDWG005	expressed protein
LOC_Os04g29680	-2.32773	-2.95747	down-SDWG005	wall-associated kinase 2
LOC_Os04g30720	-1.50159	-2.38439	down-SDWG005	ATP binding microtubule motor family protein
LOC_Os04g31950	-1.56087	-1.38724	down-SDWG005	Small nuclear ribonucleoprotein family protein
LOC_Os04g33330	-1.55046	-2.41501	down-SDWG005	expressed protein
LOC_Os04g33680	-1.42896	-2.76489	down-SDWG005	Glutaredoxin family protein
LOC_Os04g33870	-1.55473	-2.01052	down-SDWG005	ovate family protein 13
LOC_Os04g34240	-1.64598	-3.05292	down-SDWG005	Histone superfamily protein
LOC_Os04g34290	-4.21762	-1.74121	down-SDWG005	S-locus lectin protein kinase family protein
LOC_Os04g34300	-2.40122	-4.50245	down-SDWG005	S-locus lectin protein kinase family protein
LOC_Os04g35550	-2.40715	-4.81398	down-SDWG005	expressed protein
LOC_Os04g35810	-1.57072	-1.10798	down-SDWG005	expressed protein
LOC_Os04g36650	-1.14825	-2.83141	down-SDWG005	zinc finger protein 3
LOC_Os04g37820	-1.40827	-1.31729	down-SDWG005	UDP-glucosyl transferase 85A2
LOC_Os04g38310	-1.12547	-1.62261	down-SDWG005	expressed protein
LOC_Os04g38470	-1.63635	-2.42213	down-SDWG005	Putative membrane lipoprotein
LOC_Os04g38810	-1.03812	-2.32891	down-SDWG005	Actin-binding FH2 (formin homology 2) family protein
LOC_Os04g39670	-1.7036	-2.72099	down-SDWG005	uv-b-insensitive 4
LOC_Os04g40550	-1.06277	-1.75475	down-SDWG005	expressed protein
LOC_Os04g40940	-1.43218	-2.6443	down-SDWG005	DNA-binding HORMA family protein
LOC_Os04g41900	-1.34508	-2.96972	down-SDWG005	expressed protein
LOC_Os04g42050	-1.61635	-1.60542	down-SDWG005	expressed protein
LOC_Os04g42120	-1.65036	-2.08814	down-SDWG005	damaged DNA binding;DNA-directed DNA polymerases
LOC_Os04g42270	-1.08116	-1.44167	down-SDWG005	ribosomal protein L23AB
LOC_Os04g42540	-1.18135	-2.77336	down-SDWG005	expressed protein
LOC_Os04g43210	-1.12658	1.19676	down-SDWG005	expressed protein
LOC_Os04g43230	-1.0813	-2.52164	down-SDWG005	expressed protein
LOC_Os04g43300	-1.43315	-2.53166	down-SDWG005	breast cancer associated RING 1
LOC_Os04g43650	-1.00483	-1.0963	down-SDWG005	threonine aldolase 1
LOC_Os04g43670	-1.05337	-1.86275	down-SDWG005	expressed protein
LOC_Os04g43840	-2.03209	-2.74599	down-SDWG005	Putative lysine decarboxylase family protein
LOC_Os04g44640	-1.36375	-2.60851	down-SDWG005	expressed protein
LOC_Os04g44880	-1.05087	-1.97865	down-SDWG005	expressed protein
LOC_Os04g45000	-1.77439	-3.0769	down-SDWG005	NAD(P)-binding Rossmann-fold superfamily protein
LOC_Os04g45330	-1.22605	-3.11415	down-SDWG005	Plant-specific transcription factor YABBY family protein
LOC_Os04g45950	-1.17398	-1.08516	down-SDWG005	cationic amino acid transporter 7
LOC_Os04g46580	-2.09317	-3.49963	down-SDWG005	squamosa promoter binding protein-like 10
LOC_Os04g47580	-1.10824	-2.42448	down-SDWG005	CYCLIN B2;4
LOC_Os04g48290	1.1419	-1.19998	down-SDWG005	MATE efflux family protein
LOC_Os04g48760	-1.15537	-2.59907	down-SDWG005	Leucine-rich receptor-like protein kinase family protein
LOC_Os04g49860	-1.07385	-2.08222	down-SDWG005	DNA replication helicase, putative
LOC_Os04g50090	-1.16289	-2.0532	down-SDWG005	basic helix-loop-helix (bHLH) DNA-binding superfamily protein
LOC_Os04g50212	-2.00249	-1.705	down-SDWG005	Nucleotide-sugar transporter family protein
LOC_Os04g50960	-1.10317	-2.19523	down-SDWG005	expressed protein
LOC_Os04g51000	-3.21449	-5.35829	down-SDWG005	floral meristem identity control protein LEAFY (LFY)
LOC_Os04g54490	-1.4022	-2.58957	down-SDWG005	Putative membrane lipoprotein
LOC_Os04g54510	-1.33823	-1.56294	down-SDWG005	Mitochondrial transcription termination factor family protein
LOC_Os04g55500	-1.04793	-1.91922	down-SDWG005	essential meiotic endonuclease 1A
LOC_Os04g55590	-1.19888	-2.78448	down-SDWG005	WUSCHEL related homeobox 4
LOC_Os04g56390	-1.34537	-2.29164	down-SDWG005	expressed protein
LOC_Os04g59340	-1.03282	-1.22545	down-SDWG005	RNA-binding (RRM/RBD/RNP motifs) family protein
LOC_Os05g02300	-2.13755	-3.61835	down-SDWG005	histone H2A 12
LOC_Os05g02350	-1.44353	-1.55692	down-SDWG005	DNAse I-like superfamily protein
LOC_Os05g02480	-1.20582	-2.19427	down-SDWG005	Protein of unknown function (DUF674)
LOC_Os05g02580	-1.56447	-2.4963	down-SDWG005	expressed protein
LOC_Os05g02730	-1.95296	-2.94264	down-SDWG005	Homeodomain-like superfamily protein
LOC_Os05g03110	-1.03187	-2.70806	down-SDWG005	Tudor/PWWP/MBT superfamily protein
LOC_Os05g03900	-1.335	-1.37399	down-SDWG005	WRKY DNA-binding protein 65
LOC_Os05g04530	-1.29568	-2.72876	down-SDWG005	expressed protein
LOC_Os05g04900	-1.1599	-1.86041	down-SDWG005	ARM repeat superfamily protein
LOC_Os05g06660	-1.15772	-1.88751	down-SDWG005	serine carboxypeptidase-like 33
LOC_Os05g06840	-1.42255	-2.89378	down-SDWG005	DNA polymerase epsilon subunit B2
LOC_Os05g07890	-1.65952	-1.9976	down-SDWG005	Embryo-specific protein 3, (ATS3)
LOC_Os05g11210	-1.16998	-1.40175	down-SDWG005	Polyketide cyclase/dehydrase and lipid transport superfamily protein
LOC_Os05g11570	-1.15257	-2.62938	down-SDWG005	Haloacid dehalogenase-like hydrolase (HAD) superfamily protein
LOC_Os05g13320	-1.10433	-2.07297	down-SDWG005	SLAC1 homologue 3
LOC_Os05g13630	-1.22392	-1.73253	down-SDWG005	cold, circadian rhythm, and rna binding 2
LOC_Os05g14220	-3.61406	-2.99883	down-SDWG005	Concanavalin A-like lectin protein kinase family protein
LOC_Os05g14590	-1.18944	-2.31947	down-SDWG005	minichromosome maintenance (MCM2/3/5) family protein
LOC_Os05g16000	-1.37632	-2.31324	down-SDWG005	expressed protein
LOC_Os05g18780	-2.85559	-2.65491	down-SDWG005	Aldolase-type TIM barrel family protein
LOC_Os05g18800	-2.33549	-2.49823	down-SDWG005	wall-associated kinase 2
LOC_Os05g29010	-1.31447	-2.5351	down-SDWG005	DNA primases;DNA primases
LOC_Os05g29810	-1.05226	-1.89006	down-SDWG005	ethylene-responsive element binding protein
LOC_Os05g30500	-3.94104	1.81753	down-SDWG005	expressed protein
LOC_Os05g30570	-1.01099	-1.7945	down-SDWG005	Heavy metal transport/detoxification superfamily protein
LOC_Os05g33010	-1.1879	-1.36654	down-SDWG005	Chaperone DnaJ-domain superfamily protein
LOC_Os05g33030	-1.01885	-2.17224	down-SDWG005	P-loop containing nucleoside triphosphate hydrolases superfamily protein
LOC_Os05g34150	-1.06689	-1.3599	down-SDWG005	glutathione S-transferase tau 7
LOC_Os05g36280	-1.62731	-3.06036	down-SDWG005	Histone superfamily protein
LOC_Os05g36970	-1.29383	-2.20206	down-SDWG005	ovate family protein 6
LOC_Os05g37030	-1.00293	-1.76911	down-SDWG005	expressed protein
LOC_Os05g38480	-1.42279	-2.94591	down-SDWG005	ATP binding microtubule motor family protein
LOC_Os05g38740	-1.10606	-1.80739	down-SDWG005	Histone superfamily protein
LOC_Os05g39050	-1.49803	-2.09991	down-SDWG005	Histone superfamily protein
LOC_Os05g39850	-1.36877	-2.53063	down-SDWG005	Minichromosome maintenance (MCM2/3/5) family protein
LOC_Os05g40280	-1.15093	-1.20499	down-SDWG005	AP2/B3-like transcriptional factor family protein
LOC_Os05g40430	-2.7156	-1.58605	down-SDWG005	expressed protein
LOC_Os05g40510	-1.36957	-1.44123	down-SDWG005	expressed protein
LOC_Os05g40520	-1.5078	-1.49857	down-SDWG005	F-box family protein with a domain of unknown function (DUF295)
LOC_Os05g41080	-1.1741	-2.25154	down-SDWG005	Histone superfamily protein
LOC_Os05g41390	-1.1615	-2.45302	down-SDWG005	Cyclin family protein
LOC_Os05g42390	-5.02228	-5.48993	down-SDWG005	expressed protein
LOC_Os05g42436	-4.00417	-4.83479	down-SDWG005	expressed protein
LOC_Os05g43140	-1.41273	-2.97351	down-SDWG005	expressed protein
LOC_Os05g43190	-3.33876	-6.41971	down-SDWG005	expressed protein
LOC_Os05g43590	-1.10086	-1.74851	down-SDWG005	Serine protease inhibitor (SERPIN) family protein
LOC_Os05g45610	-1.37883	-1.50524	down-SDWG005	expressed protein
LOC_Os05g45820	-2.00316	-2.45827	down-SDWG005	Heavy metal transport/detoxification superfamily protein
LOC_Os05g46060	-1.64521	-1.19991	down-SDWG005	expressed protein
LOC_Os05g46180	-1.79932	-1.58878	down-SDWG005	expressed protein
LOC_Os05g46430	-1.10477	-1.55319	down-SDWG005	Ribosomal L28e protein family
LOC_Os05g46580	-1.042	-1.55767	down-SDWG005	farnesyl diphosphate synthase 1
LOC_Os05g46690	-1.77869	-1.28783	down-SDWG005	Protein of unknown function (DUF594)
LOC_Os05g47540	-1.53453	-2.42523	down-SDWG005	S-adenosyl-L-methionine-dependent methyltransferases superfamily protein
LOC_Os05g48290	-1.11866	-1.57502	down-SDWG005	TCP-1/cpn60 chaperonin family protein
LOC_Os05g49760	-1.02265	-2.1321	down-SDWG005	cytosolic NADP+-dependent isocitrate dehydrogenase
LOC_Os05g49770	-1.11251	-2.03915	down-SDWG005	CTP synthase family protein
LOC_Os05g49860	-1.75234	-2.71517	down-SDWG005	Histone superfamily protein
LOC_Os05g50380	-1.00918	-1.74099	down-SDWG005	ADPGLC-PPase large subunit
LOC_Os05g51820	-1.49758	-2.60748	down-SDWG005	basic helix-loop-helix (bHLH) DNA-binding superfamily protein
LOC_Os06g02490	-1.78675	1.61349	down-SDWG005	expressed protein
LOC_Os06g02530	-1.52069	-2.93489	down-SDWG005	expressed protein
LOC_Os06g02560	-1.18505	-1.47289	down-SDWG005	growth-regulating factor 5
LOC_Os06g03080	-1.24409	-2.47776	down-SDWG005	Eukaryotic aspartyl protease family protein
LOC_Os06g03090	-1.12998	-2.16026	down-SDWG005	expressed protein
LOC_Os06g03110	-1.59682	-2.27545	down-SDWG005	expressed protein
LOC_Os06g03120	-1.43433	-1.88102	down-SDWG005	Eukaryotic aspartyl protease family protein
LOC_Os06g03150	-1.13739	-2.41117	down-SDWG005	Protein of unknown function (DUF594)
LOC_Os06g03980	-1.21141	-1.76014	down-SDWG005	Cell cycle regulated microtubule associated protein
LOC_Os06g04200	-2.02554	-2.80453	down-SDWG005	UDP-Glycosyltransferase superfamily protein
LOC_Os06g06450	-1.95618	-1.79459	down-SDWG005	stress-inducible protein, putative
LOC_Os06g06460	-1.66866	-3.14673	down-SDWG005	Histone superfamily protein
LOC_Os06g06490	-1.35746	-2.63081	down-SDWG005	U-box domain-containing protein kinase family protein
LOC_Os06g06510	-1.64472	-3.03232	down-SDWG005	Histone superfamily protein
LOC_Os06g06750	-1.38047	-1.77022	down-SDWG005	K-box region and MADS-box transcription factor family protein
LOC_Os06g08340	-1.96009	-3.53834	down-SDWG005	Integrase-type DNA-binding superfamily protein
LOC_Os06g08520	-1.57768	-3.2851	down-SDWG005	myosin heavy chain-related
LOC_Os06g08550	-1.03471	-1.88631	down-SDWG005	Phototropic-responsive NPH3 family protein
LOC_Os06g08790	-1.2567	-2.36949	down-SDWG005	origin recognition complex 1
LOC_Os06g09420	-1.21932	-2.39752	down-SDWG005	AP2/B3-like transcriptional factor family protein
LOC_Os06g10310	-1.31923	-2.44915	down-SDWG005	growth-regulating factor 5
LOC_Os06g10420	-1.17233	-1.80684	down-SDWG005	Nitrilase/cyanide hydratase and apolipoprotein N-acyltransferase family protein
LOC_Os06g11050	-1.40233	-2.5256	down-SDWG005	cellulose synthase-like D5
LOC_Os06g11410	-1.28945	-1.98355	down-SDWG005	CYCLIN D4;1
LOC_Os06g11580	-3.13326	-3.57831	down-SDWG005	expressed protein
LOC_Os06g12170	-2.67219	-3.77284	down-SDWG005	expressed protein
LOC_Os06g13640	-1.13267	-2.22072	down-SDWG005	titan9
LOC_Os06g13670	-1.13825	-2.05529	down-SDWG005	DP-E2F-like 1
LOC_Os06g14460	-1.56885	-3.16752	down-SDWG005	ARM repeat superfamily protein
LOC_Os06g14540	-1.27873	-1.05345	down-SDWG005	glycosyl hydrolase 9B1
LOC_Os06g15620	-1.1283	-1.79235	down-SDWG005	GAST1 protein homolog 4
LOC_Os06g16170	-1.18689	-2.01351	down-SDWG005	TRICHOME BIREFRINGENCE-LIKE 21
LOC_Os06g16560	-3.71697	-5.95296	down-SDWG005	expressed protein
LOC_Os06g16740	-3.02377	-5.11701	down-SDWG005	expressed protein
LOC_Os06g19550	-1.14311	-2.29072	down-SDWG005	beta-ketoacyl reductase 1
LOC_Os06g21140	-1.0231	1.28579	down-SDWG005	expressed protein
LOC_Os06g21240	-1.00204	1.25495	down-SDWG005	expressed protein
LOC_Os06g23420	-1.95751	-4.06101	down-SDWG005	glycosyltransferase 18
LOC_Os06g27860	-1.13939	-1.72413	down-SDWG005	expressed protein
LOC_Os06g30590	-2.67798	-3.36408	down-SDWG005	expressed protein
LOC_Os06g30680	-2.30828	-3.96184	down-SDWG005	Transducin/WD40 repeat-like superfamily protein
LOC_Os06g31890	-3.94438	-5.33005	down-SDWG005	Plant thionin
LOC_Os06g32020	-3.72276	-4.55188	down-SDWG005	Plant thionin
LOC_Os06g32550	-3.63052	-3.94528	down-SDWG005	Plant thionin
LOC_Os06g33450	-2.10194	-3.16565	down-SDWG005	basic helix-loop-helix (bHLH) DNA-binding superfamily protein
LOC_Os06g34350	-1.79526	-3.77707	down-SDWG005	expressed protein
LOC_Os06g40040	-1.03573	-1.23277	down-SDWG005	Alba DNA/RNA-binding protein
LOC_Os06g41280	-2.14839	-5.23085	down-SDWG005	expressed protein
LOC_Os06g42020	-1.01173	-1.30303	down-SDWG005	Nucleotide-diphospho-sugar transferases superfamily protein
LOC_Os06g42120	-2.37341	-1.74175	down-SDWG005	sulfotransferase 4B
LOC_Os06g43250	-1.15708	-1.49511	down-SDWG005	Putative methyltransferase family protein
LOC_Os06g43770	-1.48682	-2.42963	down-SDWG005	Sterile alpha motif (SAM) domain-containing protein
LOC_Os06g44810	-1.06889	-1.58827	down-SDWG005	expressed protein
LOC_Os06g44860	-1.33288	-2.80604	down-SDWG005	squamosa promoter binding protein-like 8
LOC_Os06g44970	-2.05116	-3.91546	down-SDWG005	Auxin efflux carrier family protein
LOC_Os06g45540	-1.10346	-1.3024	down-SDWG005	PLATZ transcription factor family protein
LOC_Os06g45870	-1.00051	-2.09019	down-SDWG005	expressed protein
LOC_Os06g46580	-1.26327	-2.98007	down-SDWG005	expressed protein
LOC_Os06g46610	-3.54201	-3.9864	down-SDWG005	RNA-directed DNA polymerase (reverse transcriptase)-related family protein
LOC_Os06g46650	-3.35004	-5.14016	down-SDWG005	expressed protein
LOC_Os06g46910	-1.30119	-2.35934	down-SDWG005	zinc finger protein-related
LOC_Os06g46990	-1.0141	-2.14255	down-SDWG005	expressed protein
LOC_Os06g47100	-1.00721	-1.70745	down-SDWG005	FBD, F-box, Skp2-like and Leucine Rich Repeat domains containing protein
LOC_Os06g50400	-1.88792	-2.55484	down-SDWG005	expansin 11
LOC_Os06g51110	-1.35075	-3.08964	down-SDWG005	Cyclin B2;3
LOC_Os07g03200	-1.21025	-1.28429	down-SDWG005	phytosulfokine 1 precursor
LOC_Os07g04670	-1.90231	-4.02034	down-SDWG005	Protein of unknown function (DUF640)
LOC_Os07g05910	-4.19293	-4.10967	down-SDWG005	expressed protein
LOC_Os07g06090	-1.10153	-2.09436	down-SDWG005	Uncharacterised protein family UPF0090
LOC_Os07g08710	-1.1211	-1.48806	down-SDWG005	winged-helix DNA-binding transcription factor family protein
LOC_Os07g10550	-1.43653	-2.54206	down-SDWG005	Uncharacterized protein
LOC_Os07g10620	-1.26368	-2.44922	down-SDWG005	Protein of unknown function, DUF642
LOC_Os07g11510	-1.43037	-2.69616	down-SDWG005	expressed protein
LOC_Os07g11650	-3.32129	-2.9769	down-SDWG005	expressed protein
LOC_Os07g12255	-2.83934	-4.27616	down-SDWG005	expressed protein
LOC_Os07g13230	-1.83584	-1.94656	down-SDWG005	eukaryotic elongation factor 5A-1
LOC_Os07g13950	-1.08829	-1.36454	down-SDWG005	Tim10/DDP family zinc finger protein
LOC_Os07g15280	-1.72335	-2.44057	down-SDWG005	expressed protein
LOC_Os07g16600	-2.10027	-2.01313	down-SDWG005	Protein of unknown function (DUF594)
LOC_Os07g18560	-1.12013	-2.31441	down-SDWG005	F-box/RNI-like superfamily protein
LOC_Os07g22580	-2.35058	-3.85335	down-SDWG005	Rho GTPase activating protein with PAK-box/P21-Rho-binding domain
LOC_Os07g22930	-1.41007	-2.67641	down-SDWG005	UDP-Glycosyltransferase superfamily protein
LOC_Os07g23770	-1.19964	-2.24074	down-SDWG005	expressed protein
LOC_Os07g26110	-3.21747	-1.78134	down-SDWG005	Uncharacterised protein family (UPF0497)
LOC_Os07g26720	-1.78385	-3.37126	down-SDWG005	response regulator 9
LOC_Os07g27280	-2.09372	-3.21061	down-SDWG005	Protein of unknown function (DUF594)
LOC_Os07g27359	-2.15539	-2.57831	down-SDWG005	expressed protein
LOC_Os07g29190	-1.15112	-2.5054	down-SDWG005	expressed protein
LOC_Os07g30830	-1.054	-1.07127	down-SDWG005	SNF7 family protein
LOC_Os07g32390	-1.27558	-2.37654	down-SDWG005	targeting protein for XKLP2
LOC_Os07g33360	-1.11375	-2.2593	down-SDWG005	expressed protein
LOC_Os07g33690	-2.52551	-2.432	down-SDWG005	NB-ARC domain-containing disease resistance protein
LOC_Os07g36130	-1.0968	-1.6129	down-SDWG005	histone H2A 2
LOC_Os07g36370	-1.15934	-1.0048	down-SDWG005	F-box/RNI-like superfamily protein
LOC_Os07g36500	-1.34421	-2.23765	down-SDWG005	Histone superfamily protein
LOC_Os07g38140	-1.95138	-2.33395	down-SDWG005	expressed protein
LOC_Os07g38640	-1.06291	-2.91694	down-SDWG005	leucine-rich repeat transmembrane protein kinase family protein
LOC_Os07g40180	-1.77688	-2.67236	down-SDWG005	expressed protein
LOC_Os07g40380	-2.66469	-1.41864	down-SDWG005	expressed protein
LOC_Os07g41790	-1.01299	-1.42222	down-SDWG005	probable small nuclear ribonucleoprotein G
LOC_Os07g42860	-1.16227	-1.90422	down-SDWG005	Cyclin D2;1
LOC_Os07g43390	-1.1693	-1.77653	down-SDWG005	disproportionating enzyme
LOC_Os07g43540	-1.23581	-2.40265	down-SDWG005	origin recognition complex protein 6
LOC_Os07g44010	-1.23848	-2.35174	down-SDWG005	expressed protein
LOC_Os07g44360	-1.28319	-2.89367	down-SDWG005	Protein kinase superfamily protein
LOC_Os07g44400	-1.35307	-1.57046	down-SDWG005	phragmoplast orienting kinesin 1
LOC_Os07g46540	-1.00762	-2.27263	down-SDWG005	binding
LOC_Os07g46630	-1.20063	1.45934	down-SDWG005	expressed protein
LOC_Os08g01100	-1.22245	-2.57138	down-SDWG005	high-mobility group box 6
LOC_Os08g01580	-3.10724	-3.02136	down-SDWG005	NB-ARC domain-containing disease resistance protein
LOC_Os08g02220	-1.18992	-2.5687	down-SDWG005	cellulase 2
LOC_Os08g02440	-1.17537	-2.28724	down-SDWG005	Leucine-rich repeat protein kinase family protein
LOC_Os08g03560	-1.37502	-3.13069	down-SDWG005	Hydroxyproline-rich glycoprotein family protein
LOC_Os08g04560	-1.10957	-1.08325	down-SDWG005	Pyridoxal phosphate (PLP)-dependent transferases superfamily protein
LOC_Os08g04910	-4.0525	3.36828	down-SDWG005	expressed protein
LOC_Os08g05110	-1.97008	-1.83641	down-SDWG005	expressed protein
LOC_Os08g06600	-1.36609	-2.33471	down-SDWG005	expressed protein
LOC_Os08g06620	-1.24103	-2.25114	down-SDWG005	polymerase delta 4
LOC_Os08g09750	-1.07043	-1.99806	down-SDWG005	RNI-like superfamily protein
LOC_Os08g09950	-1.59282	-3.07974	down-SDWG005	Plant stearoyl-acyl-carrier-protein desaturase family protein
LOC_Os08g16030	-1.2824	-2.15978	down-SDWG005	sequence-specific DNA binding transcription factors
LOC_Os08g16610	-1.14499	-1.64442	down-SDWG005	Rad21/Rec8-like family protein
LOC_Os08g20410	-2.35751	-2.26686	down-SDWG005	expressed protein
LOC_Os08g21330	-1.06034	-1.36254	down-SDWG005	MUTM homolog-1
LOC_Os08g22604	-1.56619	-3.54594	down-SDWG005	expressed protein
LOC_Os08g32690	-1.54714	-1.47762	down-SDWG005	expressed protein
LOC_Os08g33090	-1.0893	-1.76575	down-SDWG005	receptor-like kinase 1
LOC_Os08g33100	-1.68747	-2.6379	down-SDWG005	histone H2A 2
LOC_Os08g33910	-3.49774	-3.41453	down-SDWG005	NAC (No Apical Meristem) domain transcriptional regulator superfamily protein
LOC_Os08g36700	-1.26192	-3.02587	down-SDWG005	heat shock transcription factor B4
LOC_Os08g37890	-1.33418	-2.03127	down-SDWG005	expressed protein
LOC_Os08g38300	-1.8378	-3.12648	down-SDWG005	Histone superfamily protein
LOC_Os08g38760	-1.03286	-2.20511	down-SDWG005	expressed protein
LOC_Os08g39290	-2.14732	-3.71712	down-SDWG005	Calcium-binding EF-hand family protein
LOC_Os08g40030	-1.5993	-3.45261	down-SDWG005	NAC (No Apical Meristem) domain transcriptional regulator superfamily protein
LOC_Os08g40170	-1.34427	-2.87134	down-SDWG005	cyclin-dependent kinase B2;2
LOC_Os08g42470	-1.34468	-2.1179	down-SDWG005	basic helix-loop-helix (bHLH) DNA-binding superfamily protein
LOC_Os08g42600	-1.50761	-2.41619	down-SDWG005	retinoblastoma-related 1
LOC_Os08g44420	-1.35262	-2.35473	down-SDWG005	P-loop containing nucleoside triphosphate hydrolases superfamily protein
LOC_Os09g02360	-1.34106	-2.62202	down-SDWG005	CYCLIN D3;1
LOC_Os09g06660	-2.21255	-2.74394	down-SDWG005	expressed protein
LOC_Os09g11870	-3.39905	-4.69122	down-SDWG005	FAR1-related sequence 5
LOC_Os09g11890	-4.08462	-2.205	down-SDWG005	expressed protein
LOC_Os09g12780	-1.08561	-2.24113	down-SDWG005	expressed protein
LOC_Os09g13680	-1.25475	-1.56846	down-SDWG005	C2H2-like zinc finger protein
LOC_Os09g15240	-2.72528	-3.77834	down-SDWG005	carotenoid cleavage dioxygenase 1
LOC_Os09g16520	-1.31687	-2.18108	down-SDWG005	cytochrome B5-like protein
LOC_Os09g17850	-1.05321	-2.02551	down-SDWG005	histone acetyltransferase of the GNAT family 2
LOC_Os09g21510	-1.03398	-1.85237	down-SDWG005	NPK1-related protein kinase 1
LOC_Os09g23220	-1.34416	-3.05926	down-SDWG005	xyloglucan endotransglucosylase/hydrolase 28
LOC_Os09g25060	-1.38576	2.28729	down-SDWG005	expressed protein
LOC_Os09g26350	-1.46725	-1.37834	down-SDWG005	expressed protein
LOC_Os09g27060	-1.13121	-1.58768	down-SDWG005	chromatin remodeling 1
LOC_Os09g27090	-2.11179	-2.02099	down-SDWG005	F-box/RNI-like superfamily protein
LOC_Os09g28200	-1.11977	-2.61092	down-SDWG005	heat shock transcription factor B4
LOC_Os09g30330	-1.03908	-1.72432	down-SDWG005	Sec14p-like phosphatidylinositol transfer family protein
LOC_Os09g30380	-1.19745	-2.52993	down-SDWG005	P-loop containing nucleoside triphosphate hydrolases superfamily protein
LOC_Os09g30980	-1.43791	-1.95526	down-SDWG005	UDP-glucosyl transferase 88A1
LOC_Os09g31350	-1.71515	-2.58005	down-SDWG005	expressed protein
LOC_Os09g31450	-1.05577	-2.92737	down-SDWG005	polygalacturonase inhibiting protein 1
LOC_Os09g34330	-2.79157	-1.67138	down-SDWG005	Basic helix-loop-helix (bHLH) DNA-binding family protein
LOC_Os09g34930	-1.04947	-2.21699	down-SDWG005	3-ketoacyl-CoA synthase 4
LOC_Os09g35850	-1.13786	-1.35474	down-SDWG005	RNA-binding (RRM/RBD/RNP motifs) family protein
LOC_Os09g36110	-1.21185	-2.56328	down-SDWG005	Subtilase family protein
LOC_Os09g36160	-1.23252	-2.45027	down-SDWG005	Lateral root primordium (LRP) protein-related
LOC_Os09g36260	-1.34131	-1.3407	down-SDWG005	expressed protein
LOC_Os09g36280	-1.08657	-2.61176	down-SDWG005	O-Glycosyl hydrolases family 17 protein
LOC_Os09g36700	-2.7146	-3.67077	down-SDWG005	Ribonuclease T2 family protein
LOC_Os09g36740	-1.33565	-2.64947	down-SDWG005	Tetratricopeptide repeat (TPR)-like superfamily protein
LOC_Os09g36790	-1.18661	-1.93402	down-SDWG005	expressed protein
LOC_Os09g36820	-1.17437	-2.54984	down-SDWG005	minichromosome maintenance 10
LOC_Os09g36900	-1.09201	-2.11566	down-SDWG005	Transducin/WD40 repeat-like superfamily protein
LOC_Os09g37510	-1.52418	-3.01473	down-SDWG005	Regulator of Vps4 activity in the MVB pathway protein
LOC_Os09g37650	-1.1444	-2.33953	down-SDWG005	flavin-dependent monooxygenase 1
LOC_Os09g37910	-2.10401	-2.7627	down-SDWG005	high mobility group B3
LOC_Os09g38020	-1.0695	-1.50535	down-SDWG005	Histone superfamily protein
LOC_Os09g38450	-1.00022	-2.34623	down-SDWG005	expressed protein
LOC_Os09g38540	-1.00838	-2.89657	down-SDWG005	early nodulin-like protein 17
LOC_Os09g38710	-1.45992	-2.70988	down-SDWG005	ARM repeat superfamily protein
LOC_Os09g39410	-1.12399	-2.1006	down-SDWG005	fatty acid reductase 4
LOC_Os09g39490	-1.14736	-1.47217	down-SDWG005	nuclear factor Y, subunit B11
LOC_Os10g01570	-1.47081	-2.80748	down-SDWG005	chromomethylase 3
LOC_Os10g05660	-1.10451	-2.56069	down-SDWG005	Pathogenesis-related thaumatin superfamily protein
LOC_Os10g05950	-1.58782	-2.35048	down-SDWG005	proline-rich protein 2
LOC_Os10g09910	-2.007	-2.43512	down-SDWG005	expressed protein
LOC_Os10g11370	-1.6423	-1.17234	down-SDWG005	Bifunctional inhibitor/lipid-transfer protein/seed storage 2S albumin superfamily protein
LOC_Os10g19180	-1.0268	-1.79053	down-SDWG005	DHHC-type zinc finger family protein
LOC_Os10g20650	-1.27484	-2.23271	down-SDWG005	O-Glycosyl hydrolases family 17 protein
LOC_Os10g21090	-2.46586	-3.95195	down-SDWG005	Protein kinase superfamily protein
LOC_Os10g23050	-1.03411	-1.21897	down-SDWG005	basic helix-loop-helix (bHLH) DNA-binding superfamily protein
LOC_Os10g23060	-1.39799	-1.09154	down-SDWG005	expressed protein
LOC_Os10g25220	-1.16213	-1.79501	down-SDWG005	SAP domain-containing protein
LOC_Os10g25250	-1.56804	-2.64408	down-SDWG005	expressed protein
LOC_Os10g26280	-1.06712	-1.85616	down-SDWG005	origin recognition complex subunit 3
LOC_Os10g26750	-2.59838	-1.44375	down-SDWG005	expressed protein
LOC_Os10g26820	-2.9222	-3.78895	down-SDWG005	expressed protein
LOC_Os10g26940	-5.01225	-2.4807	down-SDWG005	polygalacturonase 2
LOC_Os10g28230	-1.48647	-2.79875	down-SDWG005	histone H2A 11
LOC_Os10g30280	-1.23006	-2.53218	down-SDWG005	F-box family protein
LOC_Os10g31930	-1.29171	-3.02229	down-SDWG005	Shugoshin C terminus
LOC_Os10g32270	-1.11945	-1.30978	down-SDWG005	expressed protein
LOC_Os10g34840	-1.834	-3.27232	down-SDWG005	expressed protein
LOC_Os10g35580	-1.41019	-2.71279	down-SDWG005	end binding protein 1C
LOC_Os10g38940	-1.18957	-1.27275	down-SDWG005	beta-hydroxylase 1
LOC_Os10g39060	-1.20434	-2.10706	down-SDWG005	expressed protein
LOC_Os10g39210	-1.58665	-1.55834	down-SDWG005	Heavy metal transport/detoxification superfamily protein
LOC_Os10g39410	-1.35769	-1.60779	down-SDWG005	Histone superfamily protein
LOC_Os10g39850	-1.28569	-2.6607	down-SDWG005	Transducin/WD40 repeat-like superfamily protein
LOC_Os10g39920	-1.17342	-1.71113	down-SDWG005	expressed protein
LOC_Os10g40880	-2.41952	-4.14207	down-SDWG005	senescence-related gene 1
LOC_Os10g42660	-1.22552	-2.93837	down-SDWG005	Chalcone-flavanone isomerase family protein
LOC_Os11g02740	-1.14517	-2.45108	down-SDWG005	Plant protein of unknown function (DUF936)
LOC_Os11g03320	-1.46643	-1.58921	down-SDWG005	expressed protein
LOC_Os11g03430	-1.23068	-2.76514	down-SDWG005	cell division cycle 45
LOC_Os11g03590	-1.00103	-1.5014	down-SDWG005	embryo defective 1379
LOC_Os11g03740	-2.82821	-2.57013	down-SDWG005	expressed protein
LOC_Os11g04935	-2.0079	-2.70768	down-SDWG005	Excinuclease ABC, C subunit, N-terminal
LOC_Os11g05290	-1.26763	-2.17723	down-SDWG005	Stress responsive A/B Barrel Domain
LOC_Os11g05730	-1.56937	-3.16651	down-SDWG005	Histone superfamily protein
LOC_Os11g10940	-1.6252	-2.35053	down-SDWG005	expressed protein
LOC_Os11g16680	-1.56139	-5.71436	down-SDWG005	HXXXD-type acyl-transferase family protein
LOC_Os11g16770	-1.37782	-1.69653	down-SDWG005	CLPC homologue 1
LOC_Os11g17790	-2.12046	-4.22173	down-SDWG005	Serine protease inhibitor, potato inhibitor I-type family protein
LOC_Os11g20080	-2.88016	-3.71333	down-SDWG005	O-methyltransferase family protein
LOC_Os11g20160	-3.54183	-4.63723	down-SDWG005	O-methyltransferase family protein
LOC_Os11g23930	-1.75085	-1.5921	down-SDWG005	expressed protein
LOC_Os11g24374	-1.43369	-2.0262	down-SDWG005	serine carboxypeptidase-like 18
LOC_Os11g28000	-4.56716	-5.33466	down-SDWG005	expressed protein
LOC_Os11g28104	-1.2452	1.95125	down-SDWG005	cysteine-rich RLK (RECEPTOR-like protein kinase) 42
LOC_Os11g28184	-2.11305	-5.33528	down-SDWG005	expressed protein
LOC_Os11g29380	-1.24415	-2.20129	down-SDWG005	minichromosome maintenance (MCM2/3/5) family protein
LOC_Os11g29780	-2.0248	-2.32079	down-SDWG005	Protein of unknown function (DUF579)
LOC_Os11g31800	-1.25557	-1.08756	down-SDWG005	expressed protein
LOC_Os11g33000	-4.25253	-5.56858	down-SDWG005	expressed protein
LOC_Os11g35090	-1.25435	-2.46767	down-SDWG005	P-loop containing nucleoside triphosphate hydrolases superfamily protein
LOC_Os11g37100	-1.28001	-2.49798	down-SDWG005	ARM repeat superfamily protein
LOC_Os11g38850	-1.91626	-3.49249	down-SDWG005	cysteine-rich RLK (RECEPTOR-like protein kinase) 25
LOC_Os11g39810	-2.21691	-2.38523	down-SDWG005	expressed protein
LOC_Os11g40210	-1.26359	-2.42511	down-SDWG005	Remorin family protein
LOC_Os11g40690	-3.62757	-5.57673	down-SDWG005	cinnamyl-alcohol dehydrogenase
LOC_Os11g40800	-2.78832	-2.84858	down-SDWG005	expressed protein
LOC_Os11g41365	-2.44794	-2.36222	down-SDWG005	expressed protein
LOC_Os11g41380	-3.24642	-3.32189	down-SDWG005	FRS (FAR1 Related Sequences) transcription factor family
LOC_Os11g44910	-1.24852	-2.01775	down-SDWG005	RECQ helicase l1
LOC_Os11g47000	-1.07676	-1.55487	down-SDWG005	Leucine-rich repeat protein kinase family protein
LOC_Os11g47130	-1.03649	-1.56625	down-SDWG005	ARM repeat superfamily protein
LOC_Os11g47320	-1.64444	-1.37282	down-SDWG005	ARM repeat superfamily protein
LOC_Os11g47500	-2.78322	1.22635	down-SDWG005	chitinase A
LOC_Os11g47770	-1.22014	-1.95474	down-SDWG005	selenium binding
LOC_Os11g47809	-2.64906	2.21728	down-SDWG005	metallothionein 2B
LOC_Os12g01480	-1.30369	-1.57368	down-SDWG005	Phosphatidate cytidylyltransferase family protein
LOC_Os12g01700	-1.23423	-2.75555	down-SDWG005	meristematic receptor-like kinase
LOC_Os12g02710	-1.31043	-2.44791	down-SDWG005	Plant protein of unknown function (DUF936)
LOC_Os12g03130	-1.32774	-2.5294	down-SDWG005	cell division cycle 45
LOC_Os12g03360	-1.22807	-1.59284	down-SDWG005	embryo defective 1379
LOC_Os12g03601	-1.23725	-1.14461	down-SDWG005	expressed protein
LOC_Os12g04000	-1.15411	-3.09983	down-SDWG005	Auxin efflux carrier family protein
LOC_Os12g04940	-1.0042	-1.86406	down-SDWG005	RED family protein
LOC_Os12g05200	-1.34061	-2.4819	down-SDWG005	AT-hook motif nuclear-localized protein 1
LOC_Os12g06130	-1.25758	-1.99331	down-SDWG005	expressed protein
LOC_Os12g07190	-1.15573	-2.09132	down-SDWG005	CBS / octicosapeptide/Phox/Bemp1 (PB1) domains-containing protein
LOC_Os12g09080	-3.41527	-3.45618	down-SDWG005	BREVIS RADIX-like 4
LOC_Os12g13570	-1.63111	-2.46556	down-SDWG005	Homeodomain-like protein
LOC_Os12g14440	-3.75333	-5.70315	down-SDWG005	Mannose-binding lectin superfamily protein
LOC_Os12g16210	-1.3412	-3.14587	down-SDWG005	DHHC-type zinc finger family protein
LOC_Os12g17530	-1.15003	-2.19008	down-SDWG005	expressed protein
LOC_Os12g18450	-1.67059	-2.80172	down-SDWG005	expressed protein
LOC_Os12g22140	-1.25878	-1.21278	down-SDWG005	expressed protein
LOC_Os12g22880	-1.41918	-2.11951	down-SDWG005	expressed protein
LOC_Os12g24650	-1.35868	-1.03785	down-SDWG005	Cytosol aminopeptidase family protein
LOC_Os12g25120	-1.05873	-1.37513	down-SDWG005	histone H2A 2
LOC_Os12g25350	-2.7453	-1.80843	down-SDWG005	expressed protein
LOC_Os12g26060	-1.07803	-2.27321	down-SDWG005	thymidylate synthase 1
LOC_Os12g26270	-3.59542	-4.36231	down-SDWG005	expressed protein
LOC_Os12g26290	-2.21399	1.52292	down-SDWG005	Peroxidase superfamily protein
LOC_Os12g30160	-3.84502	-3.75887	down-SDWG005	expressed protein
LOC_Os12g30330	-2.65738	-5.45718	down-SDWG005	expressed protein
LOC_Os12g31370	-1.3747	-2.19216	down-SDWG005	RAS associated with diabetes protein 51
LOC_Os12g31810	-1.27623	-2.41666	down-SDWG005	CYCLIN A2;3
LOC_Os12g34102	-1.57755	-3.34137	down-SDWG005	expressed protein
LOC_Os12g34108	-1.49611	-1.92668	down-SDWG005	ATP synthase subunit C family protein
LOC_Os12g34510	-1.37532	-2.68852	down-SDWG005	gamma histone variant H2AX
LOC_Os12g35895	-2.2695	-3.72567	down-SDWG005	expressed protein
LOC_Os12g35920	-2.39626	-5.06846	down-SDWG005	expressed protein
LOC_Os12g36100	-1.21508	-1.16821	down-SDWG005	P-loop nucleoside triphosphate hydrolases superfamily protein with CH (Calponin Homology) domain
LOC_Os12g36890	-1.13548	-2.89864	down-SDWG005	cellulose synthase-like D5
LOC_Os12g37490	-1.14934	-3.60723	down-SDWG005	Acyl-CoA N-acyltransferases (NAT) superfamily protein
LOC_Os12g38051	-1.88338	-2.81376	down-SDWG005	metallothionein 2A
LOC_Os12g39210	-1.18415	-2.121	down-SDWG005	CYCLIN A3;4
LOC_Os12g39920	-2.08906	-3.29001	down-SDWG005	expressed protein
LOC_Os12g40120	-1.36036	-2.29428	down-SDWG005	AP2/B3-like transcriptional factor family protein
LOC_Os12g40160	-5.45626	-3.30094	down-SDWG005	expressed protein
LOC_Os12g40860	-1.32583	-2.41717	down-SDWG005	RNI-like superfamily protein
LOC_Os12g41060	-2.86412	-3.35129	down-SDWG005	ethylene-responsive element binding protein
LOC_Os12g41160	-1.2956	-2.83355	down-SDWG005	IQ-domain 19
LOC_Os12g42160	-1.1571	-2.43443	down-SDWG005	Di-glucose binding protein with Kinesin motor domain
LOC_Os12g42700	-1.0225	-1.79745	down-SDWG005	expressed protein
LOC_Os12g42840	-1.01287	-2.89219	down-SDWG005	expressed protein
LOC_Os12g43840	-1.29121	-1.81594	down-SDWG005	ankyrin repeat family protein
LOC_Os12g43940	-1.10175	-2.96708	down-SDWG005	ankyrin repeat family protein
LOC_Os01g01019	1.74594	1.62799	up-SDWG005	expressed protein
LOC_Os01g01340	1.17717	2.59974	up-SDWG005	CCR-like
LOC_Os01g01660	1.45134	2.70372	up-SDWG005	NmrA-like negative transcriptional regulator family protein
LOC_Os01g01680	1.30645	1.27406	up-SDWG005	expressed protein
LOC_Os01g01980	2.51881	3.51015	up-SDWG005	expressed protein
LOC_Os01g02000	1.9444	1.54939	up-SDWG005	EXS (ERD1/XPR1/SYG1) family protein
LOC_Os01g02010	4.34271	6.69651	up-SDWG005	expressed protein
LOC_Os01g02080	1.00588	1.6437	up-SDWG005	Cyclophilin-like peptidyl-prolyl cis-trans isomerase family protein
LOC_Os01g02139	2.14646	3.12595	up-SDWG005	expressed protein
LOC_Os01g02150	2.316	3.55662	up-SDWG005	expressed protein
LOC_Os01g02160	1.23246	1.61002	up-SDWG005	expressed protein
LOC_Os01g02190	3.97106	5.19979	up-SDWG005	NOD26-like intrinsic protein 4;2
LOC_Os01g02200	1.17867	1.94387	up-SDWG005	ARM repeat superfamily protein
LOC_Os01g02900	1.77038	3.50621	up-SDWG005	Glycosyltransferase family 61 protein
LOC_Os01g02930	-1.4105	1.39311	up-SDWG005	expressed protein
LOC_Os01g03080	2.96368	2.37993	up-SDWG005	expressed protein
LOC_Os01g03130	2.41435	1.7579	up-SDWG005	expressed protein
LOC_Os01g03170	2.35237	3.09669	up-SDWG005	Protein with RING/U-box and TRAF-like domains
LOC_Os01g03670	3.68084	6.32777	up-SDWG005	NAD(P)-binding Rossmann-fold superfamily protein
LOC_Os01g03690	1.15147	1.67386	up-SDWG005	Protein kinase superfamily protein
LOC_Os01g03740	1.15585	1.86393	up-SDWG005	endonuclease 2
LOC_Os01g04050	1.77868	3.42401	up-SDWG005	expressed protein
LOC_Os01g04280	3.8297	2.80683	up-SDWG005	Calmodulin-binding protein
LOC_Os01g04290	1.46959	2.31563	up-SDWG005	glycosyl hydrolase family 10 protein / carbohydrate-binding domain-containing protein
LOC_Os01g04300	2.42631	3.29987	up-SDWG005	glycosyl hydrolase family 10 protein / carbohydrate-binding domain-containing protein
LOC_Os01g04330	1.83447	1.32242	up-SDWG005	EF hand calcium-binding protein family
LOC_Os01g04350	1.95326	3.86279	up-SDWG005	HSP20-like chaperones superfamily protein
LOC_Os01g04360	3.10152	2.08408	up-SDWG005	HSP20-like chaperones superfamily protein
LOC_Os01g04370	4.06112	2.9535	up-SDWG005	HSP20-like chaperones superfamily protein
LOC_Os01g04409	1.07099	2.13784	up-SDWG005	Protein kinase superfamily protein
LOC_Os01g04440	1.63463	4.07178	up-SDWG005	Protein kinase superfamily protein
LOC_Os01g04520	1.47482	1.31919	up-SDWG005	Protein kinase superfamily protein
LOC_Os01g04590	1.21128	1.47012	up-SDWG005	Protein of unknown function (DUF789)
LOC_Os01g04640	1.24412	1.27864	up-SDWG005	Reticulon family protein
LOC_Os01g05064	3.47214	5.30043	up-SDWG005	expressed protein
LOC_Os01g05585	2.40446	3.33823	up-SDWG005	metallothionein 2A
LOC_Os01g05650	2.13454	4.23486	up-SDWG005	metallothionein 2A
LOC_Os01g05660	1.27756	1.92884	up-SDWG005	Protein of unknown function (DUF3741)
LOC_Os01g05820	1.31353	2.78933	up-SDWG005	gamma-glutamyl transpeptidase 4
LOC_Os01g06040	3.95601	7.24413	up-SDWG005	Protein of unknown function (DUF674)
LOC_Os01g06500	2.82723	2.5129	up-SDWG005	phloem protein 2-A1
LOC_Os01g06580	4.41732	6.52626	up-SDWG005	FASCICLIN-like arabinogalactan-protein 11
LOC_Os01g07150	1.7085	2.99056	up-SDWG005	expressed protein
LOC_Os01g07420	2.39198	3.77991	up-SDWG005	alpha/beta-Hydrolases superfamily protein
LOC_Os01g08380	1.41185	3.13763	up-SDWG005	HXXXD-type acyl-transferase family protein
LOC_Os01g08670	1.60152	2.70154	up-SDWG005	expressed protein
LOC_Os01g08810	4.71857	5.8915	up-SDWG005	cytochrome P450, family 96, subfamily A, polypeptide 10
LOC_Os01g09080	2.43831	4.32097	up-SDWG005	WRKY DNA-binding protein 72
LOC_Os01g09340	3.4866	5.19151	up-SDWG005	expressed protein
LOC_Os01g09550	1.22199	2.43018	up-SDWG005	NAC domain containing protein 75
LOC_Os01g09640	2.43529	4.43893	up-SDWG005	myb-like transcription factor family protein
LOC_Os01g09650	1.7306	2.3577	up-SDWG005	expressed protein
LOC_Os01g09770	1.75256	2.16956	up-SDWG005	expressed protein
LOC_Os01g09870	1.00605	1.05851	up-SDWG005	expressed protein
LOC_Os01g09880	1.2462	2.9064	up-SDWG005	Late embryogenesis abundant (LEA) hydroxyproline-rich glycoprotein family
LOC_Os01g10400	1.80031	3.57256	up-SDWG005	expressed protein
LOC_Os01g10440	2.95325	5.8225	up-SDWG005	Core-2/I-branching beta-1,6-N-acetylglucosaminyltransferase family protein
LOC_Os01g10640	2.1112	4.23119	up-SDWG005	expressed protein
LOC_Os01g10710	3.18393	2.76859	up-SDWG005	S-domain-2 5
LOC_Os01g10760	4.103	4.66387	up-SDWG005	expressed protein
LOC_Os01g10780	4.04817	5.41396	up-SDWG005	expressed protein
LOC_Os01g11010	3.97192	4.303	up-SDWG005	Peptide-N4-(N-acetyl-beta-glucosaminyl)asparagine amidase A protein
LOC_Os01g11220	1.77448	3.84	up-SDWG005	Protein of unknown function (DUF616)
LOC_Os01g11620	2.74379	5.92303	up-SDWG005	GDSL-like Lipase/Acylhydrolase superfamily protein
LOC_Os01g11650	2.86858	4.96208	up-SDWG005	GDSL-like Lipase/Acylhydrolase superfamily protein
LOC_Os01g11810	1.00013	1.30866	up-SDWG005	TRICHOME BIREFRINGENCE-LIKE 38
LOC_Os01g11830	4.62707	3.59196	up-SDWG005	senescence-associated gene 12
LOC_Os01g12020	2.36469	1.78829	up-SDWG005	Bifunctional inhibitor/lipid-transfer protein/seed storage 2S albumin superfamily protein
LOC_Os01g12030	3.37493	2.84254	up-SDWG005	glycosyl hydrolase 9C2
LOC_Os01g12070	1.61379	3.09398	up-SDWG005	glycosyl hydrolase 9C2
LOC_Os01g12190	1.03121	1.91375	up-SDWG005	expressed protein
LOC_Os01g12270	1.02567	2.82059	up-SDWG005	expressed protein
LOC_Os01g12320	1.15358	1.83793	up-SDWG005	GDSL-like Lipase/Acylhydrolase superfamily protein
LOC_Os01g12381	1.25732	1.59015	up-SDWG005	GDSL-like Lipase/Acylhydrolase superfamily protein
LOC_Os01g12570	2.71809	5.34655	up-SDWG005	Phosphoenolpyruvate carboxylase family protein
LOC_Os01g12920	1.47062	1.44173	up-SDWG005	Thioesterase superfamily protein
LOC_Os01g13060	1.13555	1.7032	up-SDWG005	casein kinase I-like 3
LOC_Os01g13390	1.28413	1.81452	up-SDWG005	expressed protein
LOC_Os01g13570	1.29984	1.7545	up-SDWG005	phosphoglycerate/bisphosphoglycerate mutase family protein
LOC_Os01g13850	5.65443	6.96716	up-SDWG005	expressed protein
LOC_Os01g14030	5.0294	7.90694	up-SDWG005	LOB domain-containing protein 2
LOC_Os01g14440	3.30167	5.77214	up-SDWG005	WRKY family transcription factor
LOC_Os01g14640	1.98458	1.33483	up-SDWG005	expressed protein
LOC_Os01g14670	2.02255	3.87916	up-SDWG005	germin-like protein 10
LOC_Os01g14880	5.23147	6.60672	up-SDWG005	expressed protein
LOC_Os01g14970	3.70821	5.06997	up-SDWG005	Protein of unknown function (DUF1645)
LOC_Os01g15000	1.06735	1.27097	up-SDWG005	alpha/beta-Hydrolases superfamily protein
LOC_Os01g15270	1.9804	2.63063	up-SDWG005	expressed protein
LOC_Os01g15540	1.65348	2.34585	up-SDWG005	P-loop containing nucleoside triphosphate hydrolases superfamily protein
LOC_Os01g15830	1.89589	2.63228	up-SDWG005	Peroxidase superfamily protein
LOC_Os01g16400	1.40981	1.64872	up-SDWG005	NB-ARC domain-containing disease resistance protein
LOC_Os01g16980	4.23352	4.70487	up-SDWG005	expressed protein
LOC_Os01g17030	4.08799	5.55974	up-SDWG005	Chaperone DnaJ-domain superfamily protein
LOC_Os01g17050	1.88158	1.71393	up-SDWG005	calmodulin (CAM)-binding protein of 25 kDa
LOC_Os01g17330	3.23242	3.47607	up-SDWG005	Translation initiation factor IF6
LOC_Os01g17470	1.60485	3.14387	up-SDWG005	early nodulin-like protein 18
LOC_Os01g18240	1.17944	1.94527	up-SDWG005	myb domain protein 61
LOC_Os01g18584	2.97813	5.36938	up-SDWG005	WRKY family transcription factor
LOC_Os01g18660	1.20126	2.15031	up-SDWG005	Pyridoxal phosphate (PLP)-dependent transferases superfamily protein
LOC_Os01g18744	3.2676	6.08787	up-SDWG005	HXXXD-type acyl-transferase family protein
LOC_Os01g19020	3.92258	5.46484	up-SDWG005	Peroxidase superfamily protein
LOC_Os01g19130	1.15852	1.39645	up-SDWG005	Protein phosphatase 2C family protein
LOC_Os01g19740	1.47351	3.06198	up-SDWG005	CP12 domain-containing protein 2
LOC_Os01g19800	1.67734	1.67076	up-SDWG005	RING/FYVE/PHD zinc finger superfamily protein
LOC_Os01g20160	2.63245	2.38516	up-SDWG005	high-affinity K+ transporter 1
LOC_Os01g20710	1.52798	2.01435	up-SDWG005	expressed protein
LOC_Os01g20950	2.82911	4.2008	up-SDWG005	P-loop containing nucleoside triphosphate hydrolases superfamily protein
LOC_Os01g20980	1.17657	1.86779	up-SDWG005	Plant invertase/pectin methylesterase inhibitor superfamily
LOC_Os01g21120	2.25289	1.10464	up-SDWG005	Integrase-type DNA-binding superfamily protein
LOC_Os01g21250	2.73785	5.86325	up-SDWG005	senescence-associated gene 21
LOC_Os01g21970	1.21928	1.05487	up-SDWG005	Protein kinase superfamily protein
LOC_Os01g22336	2.51548	4.46802	up-SDWG005	Peroxidase superfamily protein
LOC_Os01g23070	3.69413	3.2111	up-SDWG005	Protein of unknown function (DUF594)
LOC_Os01g23580	1.8494	2.68545	up-SDWG005	Inorganic H pyrophosphatase family protein
LOC_Os01g23710	1.44813	1.77814	up-SDWG005	expressed protein
LOC_Os01g24070	3.27183	4.17596	up-SDWG005	GATA transcription factor 23
LOC_Os01g24600	3.78182	5.18803	up-SDWG005	senescence-associated gene 12
LOC_Os01g24710	2.66286	7.90451	up-SDWG005	Mannose-binding lectin superfamily protein
LOC_Os01g25740	1.55431	3.32079	up-SDWG005	LRR and NB-ARC domains-containing disease resistance protein
LOC_Os01g26000	1.39485	2.63754	up-SDWG005	Esterase/lipase/thioesterase family protein
LOC_Os01g26120	1.58401	1.57818	up-SDWG005	Uncharacterised protein family (UPF0497)
LOC_Os01g27050	3.81017	6.01611	up-SDWG005	Flavin-binding monooxygenase family protein
LOC_Os01g27170	2.76284	3.83063	up-SDWG005	K+ uptake transporter 3
LOC_Os01g27210	2.92723	4.03904	up-SDWG005	Glutathione S-transferase family protein
LOC_Os01g27340	1.85056	2.56759	up-SDWG005	Glutathione S-transferase family protein
LOC_Os01g27360	1.21758	2.46243	up-SDWG005	Glutathione S-transferase family protein
LOC_Os01g28030	1.21037	2.93212	up-SDWG005	Peroxidase superfamily protein
LOC_Os01g28790	3.10444	2.51977	up-SDWG005	expressed protein
LOC_Os01g31370	2.65719	5.11058	up-SDWG005	Glycosyltransferase family 61 protein
LOC_Os01g31690	1.03737	2.32219	up-SDWG005	photosystem II subunit O-2
LOC_Os01g31870	1.61667	3.38172	up-SDWG005	natural resistance-associated macrophage protein 1
LOC_Os01g32120	2.11219	2.14101	up-SDWG005	Calcium-binding EF-hand family protein
LOC_Os01g32460	2.7694	6.88834	up-SDWG005	expressed protein
LOC_Os01g32830	1.03666	1.884	up-SDWG005	membrane protein, putative
LOC_Os01g32920	4.70074	5.01094	up-SDWG005	zinc finger protein 6
LOC_Os01g34060	1.32607	1.9764	up-SDWG005	Duplicated homeodomain-like superfamily protein
LOC_Os01g34790	2.94859	4.15801	up-SDWG005	expressed protein
LOC_Os01g35120	2.87746	2.77304	up-SDWG005	RING/U-box superfamily protein
LOC_Os01g36460	1.81349	2.64193	up-SDWG005	myb domain protein 86
LOC_Os01g36950	1.78013	2.74741	up-SDWG005	DCD (Development and Cell Death) domain protein
LOC_Os01g37590	1.68431	3.33451	up-SDWG005	Major facilitator superfamily protein
LOC_Os01g38580	2.59317	3.86257	up-SDWG005	carotenoid cleavage dioxygenase 8
LOC_Os01g38660	1.50022	1.99031	up-SDWG005	Protein of unknown function (DUF3511)
LOC_Os01g38980	1.48717	2.45951	up-SDWG005	calmodulin-binding family protein
LOC_Os01g39070	4.79428	6.18754	up-SDWG005	LOB domain-containing protein 22
LOC_Os01g39330	2.91858	2.00139	up-SDWG005	basic helix-loop-helix (bHLH) DNA-binding family protein
LOC_Os01g39710	2.09117	2.11865	up-SDWG005	expressed protein
LOC_Os01g40070	3.00895	2.52235	up-SDWG005	expressed protein
LOC_Os01g40190	1.55186	2.27884	up-SDWG005	hydroxyproline-rich glycoprotein family protein
LOC_Os01g40400	6.02907	7.20893	up-SDWG005	histone deacetylase 1
LOC_Os01g40480	1.33573	1.25623	up-SDWG005	C2 calcium/lipid-binding plant phosphoribosyltransferase family protein
LOC_Os01g40499	1.31085	1.57494	up-SDWG005	S-locus lectin protein kinase family protein
LOC_Os01g40550	1.4797	1.38206	up-SDWG005	HSP20-like chaperones superfamily protein
LOC_Os01g40600	2.63176	3.35389	up-SDWG005	Family of unknown function (DUF572)
LOC_Os01g41120	1.54251	1.9673	up-SDWG005	Leucine-rich repeat (LRR) family protein
LOC_Os01g41140	2.57724	7.06417	up-SDWG005	expressed protein
LOC_Os01g41170	1.80148	8.91342	up-SDWG005	expressed protein
LOC_Os01g41200	6.04762	6.19887	up-SDWG005	Heavy metal transport/detoxification superfamily protein
LOC_Os01g41890	1.1672	1.23327	up-SDWG005	NB-ARC domain-containing disease resistance protein
LOC_Os01g41900	1.00136	1.44749	up-SDWG005	myb-like transcription factor family protein
LOC_Os01g42190	1.57394	1.28997	up-SDWG005	Chaperone DnaJ-domain superfamily protein
LOC_Os01g42690	1.51947	1.05377	up-SDWG005	alpha/beta-Hydrolases superfamily protein
LOC_Os01g42780	3.59746	7.12649	up-SDWG005	Cysteine proteinases superfamily protein
LOC_Os01g43270	3.15303	4.585	up-SDWG005	UDP-glucosyl transferase 72B3
LOC_Os01g43460	2.44827	2.707	up-SDWG005	SLAC1 homologue 3
LOC_Os01g43700	1.34071	2.00898	up-SDWG005	cytochrome P450, family 72, subfamily A, polypeptide 13
LOC_Os01g43710	1.27608	2.27827	up-SDWG005	cytochrome P450, family 72, subfamily A, polypeptide 15
LOC_Os01g43940	5.44184	6.91056	up-SDWG005	oligopeptide transporter 4
LOC_Os01g44040	1.06067	1.91336	up-SDWG005	O-acetyltransferase family protein
LOC_Os01g44130	2.91498	2.82125	up-SDWG005	Saposin-like aspartyl protease family protein
LOC_Os01g44260	4.97466	4.04224	up-SDWG005	dihydroflavonol 4-reductase
LOC_Os01g45200	1.94943	3.40204	up-SDWG005	NAD(P)-binding Rossmann-fold superfamily protein
LOC_Os01g45274	1.70698	3.42506	up-SDWG005	carbonic anhydrase 2
LOC_Os01g45360	1.24303	1.35265	up-SDWG005	Uncharacterised protein family (UPF0497)
LOC_Os01g45450	1.78393	1.9343	up-SDWG005	P-loop containing nucleoside triphosphate hydrolases superfamily protein
LOC_Os01g45470	1.38108	2.00441	up-SDWG005	expressed protein
LOC_Os01g45670	1.21703	1.48177	up-SDWG005	expressed protein
LOC_Os01g45700	2.12096	2.22548	up-SDWG005	expressed protein
LOC_Os01g45730	4.13349	5.06655	up-SDWG005	Zinc finger C-x8-C-x5-C-x3-H type family protein
LOC_Os01g45900	1.24094	2.22557	up-SDWG005	expressed protein
LOC_Os01g46030	2.63766	2.11388	up-SDWG005	Protein kinase superfamily protein
LOC_Os01g46350	1.24365	1.69546	up-SDWG005	TRICHOME BIREFRINGENCE-LIKE 38
LOC_Os01g46460	3.89608	4.17097	up-SDWG005	expressed protein
LOC_Os01g47100	1.32419	2.45053	up-SDWG005	Werner syndrome-like exonuclease
LOC_Os01g47270	1.64289	3.27717	up-SDWG005	Protein of unknown function (DUF1645)
LOC_Os01g47560	1.46221	2.93337	up-SDWG005	WRKY DNA-binding protein 28
LOC_Os01g47570	1.7965	2.26334	up-SDWG005	expressed protein
LOC_Os01g47610	2.42444	2.65858	up-SDWG005	alpha/beta-Hydrolases superfamily protein
LOC_Os01g47670	5.37598	6.18808	up-SDWG005	NAC (No Apical Meristem) domain transcriptional regulator superfamily protein
LOC_Os01g47760	1.39646	2.44728	up-SDWG005	Thioredoxin superfamily protein
LOC_Os01g47780	1.30691	1.34282	up-SDWG005	FASCICLIN-like arabinogalactan-protein 11
LOC_Os01g48000	1.55564	2.23391	up-SDWG005	S-locus lectin protein kinase family protein
LOC_Os01g48130	1.92637	3.57157	up-SDWG005	NAC domain containing protein 73
LOC_Os01g48430	2.50764	4.02258	up-SDWG005	expressed protein
LOC_Os01g48440	1.31001	2.43339	up-SDWG005	Nucleotide-diphospho-sugar transferases superfamily protein
LOC_Os01g48446	1.45202	1.28339	up-SDWG005	NAC domain containing protein 35
LOC_Os01g48570	4.56774	5.56716	up-SDWG005	expressed protein
LOC_Os01g48710	2.81737	3.94258	up-SDWG005	Heavy metal transport/detoxification superfamily protein
LOC_Os01g48800	2.56363	4.39527	up-SDWG005	purine permease 4
LOC_Os01g49210	2.56849	3.4602	up-SDWG005	expressed protein
LOC_Os01g49240	1.63741	4.00471	up-SDWG005	UDP-Glycosyltransferase superfamily protein
LOC_Os01g49270	1.43852	2.38738	up-SDWG005	Tetratricopeptide repeat (TPR)-like superfamily protein
LOC_Os01g49560	1.64919	2.31519	up-SDWG005	Protein kinase superfamily protein
LOC_Os01g49640	2.48368	1.82788	up-SDWG005	Bifunctional inhibitor/lipid-transfer protein/seed storage 2S albumin superfamily protein
LOC_Os01g49650	2.20395	2.01068	up-SDWG005	Bifunctional inhibitor/lipid-transfer protein/seed storage 2S albumin superfamily protein
LOC_Os01g49710	1.3082	1.07304	up-SDWG005	glutathione S-transferase TAU 18
LOC_Os01g49740	2.98177	5.08467	up-SDWG005	Plant protein of unknown function (DUF827)
LOC_Os01g49820	2.32892	3.209	up-SDWG005	lipid phosphate phosphatase 2
LOC_Os01g49830	1.2158	1.51273	up-SDWG005	related to ABI3/VP1 1
LOC_Os01g50070	2.62499	3.94252	up-SDWG005	P-glycoprotein 5
LOC_Os01g50080	2.69275	4.53807	up-SDWG005	ATP binding cassette subfamily B4
LOC_Os01g50330	5.74052	6.79628	up-SDWG005	Calcium-dependent phosphotriesterase superfamily protein
LOC_Os01g50370	2.51198	2.25974	up-SDWG005	mitogen-activated protein kinase kinase kinase 16
LOC_Os01g50400	2.29021	4.78556	up-SDWG005	mitogen-activated protein kinase kinase kinase 16
LOC_Os01g50720	1.49217	2.40736	up-SDWG005	myb domain protein 86
LOC_Os01g50750	4.58255	7.32138	up-SDWG005	RING/U-box superfamily protein
LOC_Os01g50840	1.23883	2.51965	up-SDWG005	Kelch repeat-containing F-box family protein
LOC_Os01g51050	2.07939	2.62964	up-SDWG005	Mannose-binding lectin superfamily protein
LOC_Os01g51570	2.13346	4.01932	up-SDWG005	beta-1,3-glucanase 2
LOC_Os01g51980	1.91947	3.11927	up-SDWG005	Pyridoxal phosphate (PLP)-dependent transferases superfamily protein
LOC_Os01g52010	1.0507	1.37354	up-SDWG005	Pyridoxal phosphate (PLP)-dependent transferases superfamily protein
LOC_Os01g52030	1.56689	1.77937	up-SDWG005	A20/AN1-like zinc finger family protein
LOC_Os01g52110	1.31299	1.72404	up-SDWG005	CHY-type/CTCHY-type/RING-type Zinc finger protein
LOC_Os01g52150	2.76382	2.3325	up-SDWG005	expressed protein
LOC_Os01g52480	1.22364	1.84645	up-SDWG005	Senescence/dehydration-associated protein-related
LOC_Os01g52710	1.61362	1.78126	up-SDWG005	galacturonosyltransferase 15
LOC_Os01g53920	3.75597	5.08867	up-SDWG005	Protein kinase family protein with leucine-rich repeat domain
LOC_Os01g54350	1.92797	2.23016	up-SDWG005	Protein kinase superfamily protein
LOC_Os01g54620	3.03813	5.42475	up-SDWG005	cellulose synthase family protein
LOC_Os01g54860	1.0249	1.73442	up-SDWG005	ATP-dependent caseinolytic (Clp) protease/crotonase family protein
LOC_Os01g54890	1.82274	3.42737	up-SDWG005	ethylene responsive element binding factor 2
LOC_Os01g55200	2.69085	3.79643	up-SDWG005	potassium channel in Arabidopsis thaliana 1
LOC_Os01g55510	2.39538	2.86642	up-SDWG005	RHO guanyl-nucleotide exchange factor 11
LOC_Os01g55610	2.46291	3.44743	up-SDWG005	Major facilitator superfamily protein
LOC_Os01g56530	2.77695	4.59285	up-SDWG005	LOB domain-containing protein 20
LOC_Os01g56810	1.00259	2.71111	up-SDWG005	cytokinin oxidase 5
LOC_Os01g56840	1.88773	2.17298	up-SDWG005	Receptor-like protein kinase-related family protein
LOC_Os01g57050	2.58518	4.24795	up-SDWG005	expressed protein
LOC_Os01g57340	1.67308	1.32315	up-SDWG005	LRR and NB-ARC domains-containing disease resistance protein
LOC_Os01g57730	1.43756	2.13489	up-SDWG005	Peroxidase superfamily protein
LOC_Os01g57740	1.74637	2.84933	up-SDWG005	expressed protein
LOC_Os01g58140	1.31308	1.52536	up-SDWG005	expressed protein
LOC_Os01g58150	2.68466	3.37163	up-SDWG005	expressed protein
LOC_Os01g58640	1.98059	2.45103	up-SDWG005	purple acid phosphatase 27
LOC_Os01g58730	1.23309	3.03051	up-SDWG005	beta-1,3-glucanase 2
LOC_Os01g58910	1.99118	2.21419	up-SDWG005	nodulin MtN21 /EamA-like transporter family protein
LOC_Os01g59530	2.19483	1.65681	up-SDWG005	calmodulin 5
LOC_Os01g59690	1.03391	1.18297	up-SDWG005	F-box family protein
LOC_Os01g59780	2.31477	2.59277	up-SDWG005	Integrase-type DNA-binding superfamily protein
LOC_Os01g60020	1.34175	1.82073	up-SDWG005	NAC domain containing protein 102
LOC_Os01g60640	2.18187	2.26609	up-SDWG005	WRKY DNA-binding protein 46
LOC_Os01g60770	1.40048	2.97199	up-SDWG005	expansin A1
LOC_Os01g60800	1.74614	2.85229	up-SDWG005	2-oxoglutarate (2OG) and Fe(II)-dependent oxygenase superfamily protein
LOC_Os01g60960	1.34269	2.53013	up-SDWG005	LOB domain-containing protein 13
LOC_Os01g61110	1.77245	1.36537	up-SDWG005	UB-like protease 1A
LOC_Os01g61160	6.83135	7.30948	up-SDWG005	laccase 12
LOC_Os01g61210	2.06226	1.53447	up-SDWG005	Polyketide cyclase/dehydrase and lipid transport superfamily protein
LOC_Os01g61370	1.17104	2.16144	up-SDWG005	Protein of unknown function (DUF688)
LOC_Os01g61390	1.91302	1.42202	up-SDWG005	YELLOW STRIPE like 7
LOC_Os01g61440	1.14178	1.09824	up-SDWG005	2-oxoglutarate (2OG) and Fe(II)-dependent oxygenase superfamily protein
LOC_Os01g61510	1.47615	2.18921	up-SDWG005	ammonium transporter 2
LOC_Os01g61680	1.31251	1.30383	up-SDWG005	expressed protein
LOC_Os01g61880	1.70382	2.86469	up-SDWG005	ferric reductase-like transmembrane component family protein
LOC_Os01g61940	2.1963	3.35565	up-SDWG005	ABC-2 type transporter family protein
LOC_Os01g62190	3.26695	5.23795	up-SDWG005	C2H2-type zinc finger family protein
LOC_Os01g62430	2.84747	5.8232	up-SDWG005	Calcium-dependent lipid-binding (CaLB domain) family protein
LOC_Os01g62480	3.35008	4.93234	up-SDWG005	laccase 17
LOC_Os01g62490	4.8872	6.02185	up-SDWG005	laccase 17
LOC_Os01g62670	1.15269	1.82433	up-SDWG005	Protein of unknown function (DUF668)
LOC_Os01g62850	1.3755	2.09284	up-SDWG005	Uncharacterised protein family (UPF0497)
LOC_Os01g62980	2.78056	3.52386	up-SDWG005	Bifunctional inhibitor/lipid-transfer protein/seed storage 2S albumin superfamily protein
LOC_Os01g63010	1.25965	1.30679	up-SDWG005	Adenine nucleotide alpha hydrolases-like superfamily protein
LOC_Os01g63540	3.21439	4.21799	up-SDWG005	cytochrome P450, family 86, subfamily A, polypeptide 1
LOC_Os01g63830	1.17597	1.35256	up-SDWG005	Undecaprenyl pyrophosphate synthetase family protein
LOC_Os01g64100	1.0241	1.74457	up-SDWG005	chitinase A
LOC_Os01g64110	1.74005	3.26607	up-SDWG005	chitinase A
LOC_Os01g64170	1.42997	2.20616	up-SDWG005	Glycosyl hydrolase superfamily protein
LOC_Os01g64540	3.37689	4.86763	up-SDWG005	UDP-Glycosyltransferase superfamily protein
LOC_Os01g64620	3.19539	3.99941	up-SDWG005	RING/U-box superfamily protein
LOC_Os01g64660	1.47915	4.51472	up-SDWG005	Inositol monophosphatase family protein
LOC_Os01g64670	1.78192	2.9595	up-SDWG005	pyrophosphorylase 1
LOC_Os01g64790	1.15053	1.33481	up-SDWG005	Integrase-type DNA-binding superfamily protein
LOC_Os01g64860	1.01005	1.13977	up-SDWG005	Subtilisin-like serine endopeptidase family protein
LOC_Os01g64960	1.54076	3.89368	up-SDWG005	Chlorophyll A-B binding family protein
LOC_Os01g65000	1.47475	1.70902	up-SDWG005	ammonium transporter 2
LOC_Os01g65130	1.06422	2.37691	up-SDWG005	Major facilitator superfamily protein
LOC_Os01g65140	1.17605	2.26346	up-SDWG005	Major facilitator superfamily protein
LOC_Os01g65169	1.49181	2.90889	up-SDWG005	Major facilitator superfamily protein
LOC_Os01g65210	1.0299	2.81873	up-SDWG005	Major facilitator superfamily protein
LOC_Os01g65370	1.69857	2.84027	up-SDWG005	myb domain protein 4
LOC_Os01g65500	3.81981	5.54162	up-SDWG005	chloride channel C
LOC_Os01g65590	1.24974	1.55416	up-SDWG005	Galactosyltransferase family protein
LOC_Os01g65660	1.40713	2.32387	up-SDWG005	amino acid permease 8
LOC_Os01g65670	1.7768	3.02978	up-SDWG005	amino acid permease 5
LOC_Os01g65680	3.00971	4.90688	up-SDWG005	catalytic LigB subunit of aromatic ring-opening dioxygenase family
LOC_Os01g65690	1.68869	2.05752	up-SDWG005	catalytic LigB subunit of aromatic ring-opening dioxygenase family
LOC_Os01g65710	2.48827	4.22933	up-SDWG005	Disease resistance-responsive (dirigent-like protein) family protein
LOC_Os01g65830	1.14263	-1.30056	up-SDWG005	expressed protein
LOC_Os01g65904	1.29912	2.07216	up-SDWG005	expressed protein
LOC_Os01g66120	2.34103	4.48939	up-SDWG005	NAC (No Apical Meristem) domain transcriptional regulator superfamily protein
LOC_Os01g66260	5.7484	6.71323	up-SDWG005	expressed protein
LOC_Os01g66700	1.56123	1.36566	up-SDWG005	beta-hexosaminidase 3
LOC_Os01g66710	3.03559	2.31536	up-SDWG005	Pectin lyase-like superfamily protein
LOC_Os01g66980	1.05832	1.27036	up-SDWG005	expressed protein
LOC_Os01g67010	4.36886	4.35974	up-SDWG005	Cytochrome b561/ferric reductase transmembrane with DOMON related domain
LOC_Os01g67030	2.27813	2.05546	up-SDWG005	Cytochrome b561/ferric reductase transmembrane with DOMON related domain
LOC_Os01g67090	2.18371	3.74349	up-SDWG005	IQ-domain 13
LOC_Os01g67540	2.14677	3.08109	up-SDWG005	AMP-dependent synthetase and ligase family protein
LOC_Os01g67810	4.57787	4.84953	up-SDWG005	exocyst subunit exo70 family protein F1
LOC_Os01g67820	4.40939	2.66217	up-SDWG005	exocyst subunit exo70 family protein F1
LOC_Os01g67950	1.44872	1.54295	up-SDWG005	Ubiquitin-like superfamily protein
LOC_Os01g68050	3.61629	5.34316	up-SDWG005	proline transporter 1
LOC_Os01g68210	5.82461	6.87897	up-SDWG005	expressed protein
LOC_Os01g68269	3.83603	5.58161	up-SDWG005	expressed protein
LOC_Os01g68290	1.48069	2.10187	up-SDWG005	expressed protein
LOC_Os01g68300	1.96591	4.01282	up-SDWG005	expressed protein
LOC_Os01g68400	3.25222	4.84767	up-SDWG005	expressed protein
LOC_Os01g68450	1.05021	1.71787	up-SDWG005	Uncharacterized conserved protein (DUF2358)
LOC_Os01g68540	3.07116	3.10619	up-SDWG005	Immunoglobulin E-set superfamily protein
LOC_Os01g68670	2.1296	2.53781	up-SDWG005	PHYTOCYSTATIN 2
LOC_Os01g69050	2.2036	3.85554	up-SDWG005	Protein of unknown function (DUF707)
LOC_Os01g69070	1.96317	1.36018	up-SDWG005	Auxin efflux carrier family protein
LOC_Os01g69200	1.4136	2.42657	up-SDWG005	Nucleotide-diphospho-sugar transferase family protein
LOC_Os01g70130	1.58966	3.23199	up-SDWG005	Protein kinase superfamily protein
LOC_Os01g70200	2.5574	4.20068	up-SDWG005	Exostosin family protein
LOC_Os01g70210	1.53797	4.01069	up-SDWG005	Sec14p-like phosphatidylinositol transfer family protein
LOC_Os01g70500	1.00033	3.71921	up-SDWG005	expressed protein
LOC_Os01g70525	2.96543	3.1213	up-SDWG005	NAD(P)-binding Rossmann-fold superfamily protein
LOC_Os01g70600	3.37689	6.61698	up-SDWG005	Protein of unknown function (DUF567)
LOC_Os01g70660	2.04197	7.07635	up-SDWG005	K+ uptake permease 6
LOC_Os01g70790	1.64594	2.07719	up-SDWG005	Calcium-dependent lipid-binding (CaLB domain) family protein
LOC_Os01g70830	4.0399	5.78824	up-SDWG005	methyl esterase 1
LOC_Os01g70840	1.51856	3.47714	up-SDWG005	methyl esterase 1
LOC_Os01g70850	1.61089	2.68836	up-SDWG005	acetone-cyanohydrin lyase
LOC_Os01g70930	1.10311	1.13318	up-SDWG005	2-oxoglutarate (2OG) and Fe(II)-dependent oxygenase superfamily protein
LOC_Os01g71090	1.46027	3.12191	up-SDWG005	Eukaryotic aspartyl protease family protein
LOC_Os01g71094	2.14771	2.34341	up-SDWG005	Eukaryotic aspartyl protease family protein
LOC_Os01g71474	3.10893	5.38965	up-SDWG005	beta-1,3-glucanase 2
LOC_Os01g71720	2.82953	3.66032	up-SDWG005	bidirectional amino acid transporter 1
LOC_Os01g72420	1.38428	2.77993	up-SDWG005	Calcium-dependent lipid-binding (CaLB domain) family protein
LOC_Os01g72460	2.18636	1.77223	up-SDWG005	NADPH:quinone oxidoreductase
LOC_Os01g72470	1.4943	2.35426	up-SDWG005	expressed protein
LOC_Os01g72600	1.82991	2.9445	up-SDWG005	ARM repeat superfamily protein
LOC_Os01g72950	1.15263	1.9224	up-SDWG005	NAD(P)H:plastoquinone dehydrogenase complex subunit O
LOC_Os01g73630	1.45424	1.9588	up-SDWG005	Rho GTPase activating protein with PAK-box/P21-Rho-binding domain
LOC_Os01g73940	1.75401	3.38759	up-SDWG005	expressed protein
LOC_Os01g73980	3.23235	3.33507	up-SDWG005	xylem cysteine peptidase 2
LOC_Os01g74300	1.56339	2.05987	up-SDWG005	expressed protein
LOC_Os01g74320	1.70737	4.35371	up-SDWG005	XB3 ortholog 1 in Arabidopsis thaliana
LOC_Os01g74450	1.38809	4.36055	up-SDWG005	tonoplast intrinsic protein 1;3
LOC_Os02g01060	2.11775	2.59618	up-SDWG005	Late embryogenesis abundant (LEA) hydroxyproline-rich glycoprotein family
LOC_Os02g01150	1.17091	2.40707	up-SDWG005	hydroxypyruvate reductase
LOC_Os02g01190	3.8166	5.49277	up-SDWG005	Pollen Ole e 1 allergen and extensin family protein
LOC_Os02g01220	2.82616	4.60085	up-SDWG005	Rhodanese/Cell cycle control phosphatase superfamily protein
LOC_Os02g01810	2.58309	1.94966	up-SDWG005	expressed protein
LOC_Os02g01980	1.8575	4.16331	up-SDWG005	GDSL-like Lipase/Acylhydrolase superfamily protein
LOC_Os02g02000	2.39686	4.74001	up-SDWG005	hydroperoxide lyase 1
LOC_Os02g02140	1.80377	1.87215	up-SDWG005	Leucine-rich repeat transmembrane protein kinase family protein
LOC_Os02g02310	2.39214	3.22907	up-SDWG005	Walls Are Thin 1
LOC_Os02g02340	2.2982	2.86767	up-SDWG005	glycerol-3-phosphate acyltransferase 6
LOC_Os02g02400	1.56559	3.74545	up-SDWG005	catalase 2
LOC_Os02g02820	1.27545	1.74085	up-SDWG005	basic helix-loop-helix (bHLH) DNA-binding superfamily protein
LOC_Os02g02830	3.07908	3.95875	up-SDWG005	ubiquitin-conjugating enzyme 28
LOC_Os02g03020	2.09695	2.05453	up-SDWG005	Calcium-binding EF-hand family protein
LOC_Os02g03294	1.54879	2.30668	up-SDWG005	cyclin p4;1
LOC_Os02g03550	2.32289	3.3139	up-SDWG005	xyloglucan endotransglucosylase/hydrolase 30
LOC_Os02g03570	2.05788	2.53783	up-SDWG005	HSP20-like chaperones superfamily protein
LOC_Os02g04030	2.22853	2.72724	up-SDWG005	Sec14p-like phosphatidylinositol transfer family protein
LOC_Os02g04080	1.62861	1.06659	up-SDWG005	Structural maintenance of chromosomes (SMC) family protein
LOC_Os02g04120	1.87893	2.53447	up-SDWG005	4-phosphopantetheine adenylyltransferase
LOC_Os02g04130	2.84814	2.42374	up-SDWG005	Protein of unknown function (DUF1645)
LOC_Os02g04170	1.25157	2.87565	up-SDWG005	L-aspartate oxidase
LOC_Os02g04430	5.53506	5.88643	up-SDWG005	STRUBBELIG-receptor family 3
LOC_Os02g04810	1.07476	2.3929	up-SDWG005	Transcriptional factor B3 family protein / auxin-responsive factor AUX/IAA-related
LOC_Os02g05530	1.05822	1.30267	up-SDWG005	expressed protein
LOC_Os02g05744	4.24335	5.98953	up-SDWG005	glycosyl hydrolase 9B8
LOC_Os02g06380	4.74429	6.99423	up-SDWG005	Protein of unknown function (DUF579)
LOC_Os02g06430	1.08418	2.04049	up-SDWG005	Regulator of Vps4 activity in the MVB pathway protein
LOC_Os02g06490	1.749	2.0263	up-SDWG005	AAA-type ATPase family protein
LOC_Os02g06530	1.96048	1.58818	up-SDWG005	ARM repeat superfamily protein
LOC_Os02g07010	1.3072	1.56111	up-SDWG005	expressed protein
LOC_Os02g07110	1.37784	1.07191	up-SDWG005	SAUR-like auxin-responsive protein family
LOC_Os02g07690	1.7793	2.73823	up-SDWG005	VQ motif-containing protein
LOC_Os02g07820	1.10317	1.9036	up-SDWG005	Protein of unknown function (DUF581)
LOC_Os02g07850	1.48437	1.19573	up-SDWG005	Protein of unknown function (DUF630 and DUF632)
LOC_Os02g07930	1.28695	1.22352	up-SDWG005	B-box 32
LOC_Os02g08100	2.67165	4.81818	up-SDWG005	4-coumarate:CoA ligase 2
LOC_Os02g08170	1.60483	1.92784	up-SDWG005	glutamine dumper 1
LOC_Os02g08230	1.22461	2.3422	up-SDWG005	Fatty acid hydroxylase superfamily
LOC_Os02g08440	3.48945	5.07216	up-SDWG005	WRKY DNA-binding protein 40
LOC_Os02g09050	1.38651	1.94759	up-SDWG005	expressed protein
LOC_Os02g09220	2.81382	5.7448	up-SDWG005	cytochrome P450, family 71, subfamily B, polypeptide 34
LOC_Os02g09240	1.56611	4.25916	up-SDWG005	cytochrome P450, family 71, subfamily B, polypeptide 34
LOC_Os02g09400	2.33398	4.09496	up-SDWG005	cytochrome P450, family 71, subfamily B, polypeptide 10
LOC_Os02g09410	1.30333	4.13239	up-SDWG005	cytochrome P450, family 71, subfamily B, polypeptide 4
LOC_Os02g09490	1.84929	3.67084	up-SDWG005	GroES-like zinc-binding alcohol dehydrogenase family protein
LOC_Os02g09610	1.87613	1.82716	up-SDWG005	GDSL-like Lipase/Acylhydrolase superfamily protein
LOC_Os02g09830	1.70262	1.7528	up-SDWG005	basic leucine-zipper 42
LOC_Os02g09980	3.10894	3.67508	up-SDWG005	expressed protein
LOC_Os02g09990	1.5797	2.30906	up-SDWG005	expressed protein
LOC_Os02g10120	1.91306	2.53959	up-SDWG005	lipoxygenase 2
LOC_Os02g10140	3.31185	5.75245	up-SDWG005	bZIP transcription factor family protein
LOC_Os02g10150	4.99654	6.62406	up-SDWG005	bZIP transcription factor family protein
LOC_Os02g10300	2.51664	2.81726	up-SDWG005	Pectin lyase-like superfamily protein
LOC_Os02g10500	2.43509	4.72859	up-SDWG005	expressed protein
LOC_Os02g10520	1.859	3.90379	up-SDWG005	Subtilisin-like serine endopeptidase family protein
LOC_Os02g10760	1.11339	1.51116	up-SDWG005	Integrase-type DNA-binding superfamily protein
LOC_Os02g10880	1.12704	2.30474	up-SDWG005	indole-3-acetate beta-D-glucosyltransferase
LOC_Os02g11110	1.70189	3.36998	up-SDWG005	UDP-Glycosyltransferase superfamily protein
LOC_Os02g11130	3.46912	5.38483	up-SDWG005	UDP-Glycosyltransferase superfamily protein
LOC_Os02g11640	1.74042	3.15405	up-SDWG005	UDP-Glycosyltransferase superfamily protein
LOC_Os02g11700	2.11175	4.13166	up-SDWG005	UDP-glucosyl transferase 73C1
LOC_Os02g11870	1.91408	2.97556	up-SDWG005	expressed protein
LOC_Os02g12670	1.43379	2.57367	up-SDWG005	U-box domain-containing protein kinase family protein
LOC_Os02g12720	4.44213	4.97962	up-SDWG005	interferon-related developmental regulator family protein / IFRD protein family
LOC_Os02g13060	2.31741	4.34778	up-SDWG005	Protein of unknown function (DUF3511)
LOC_Os02g13150	1.1772	1.8358	up-SDWG005	N-MYC downregulated-like 1
LOC_Os02g13290	2.82863	2.48359	up-SDWG005	Pyridoxal phosphate phosphatase-related protein
LOC_Os02g13510	3.01561	4.87694	up-SDWG005	Protein kinase family protein with leucine-rich repeat domain
LOC_Os02g13710	2.30772	3.21744	up-SDWG005	Integrase-type DNA-binding superfamily protein
LOC_Os02g13960	1.31162	2.08928	up-SDWG005	plant U-box 17
LOC_Os02g13980	1.3116	1.91199	up-SDWG005	expressed protein
LOC_Os02g14090	1.01983	1.7019	up-SDWG005	FAD-binding Berberine family protein
LOC_Os02g14170	1.42136	1.91348	up-SDWG005	Peroxidase superfamily protein
LOC_Os02g14480	1.57356	2.74067	up-SDWG005	Leucine-rich repeat protein kinase family protein
LOC_Os02g14490	1.71666	2.07991	up-SDWG005	myb-like HTH transcriptional regulator family protein
LOC_Os02g14890	1.05208	1.24368	up-SDWG005	expressed protein
LOC_Os02g15230	2.17227	3.90109	up-SDWG005	GDSL-like Lipase/Acylhydrolase superfamily protein
LOC_Os02g15860	2.64551	5.67646	up-SDWG005	expressed protein
LOC_Os02g15930	1.34983	2.07551	up-SDWG005	BCL-2-associated athanogene 6
LOC_Os02g17620	1.34434	3.30696	up-SDWG005	Isochorismatase family protein
LOC_Os02g18000	2.14106	1.60615	up-SDWG005	LRR and NB-ARC domains-containing disease resistance protein
LOC_Os02g18540	1.33301	1.166	up-SDWG005	PLAC8 family protein
LOC_Os02g18750	3.09805	3.52034	up-SDWG005	expressed protein
LOC_Os02g19380	4.52294	6.01477	up-SDWG005	microfibrillar-associated protein-related
LOC_Os02g19770	1.93007	2.26471	up-SDWG005	Nucleic acid-binding, OB-fold-like protein
LOC_Os02g20040	2.14344	2.64957	up-SDWG005	expressed protein
LOC_Os02g20560	7.21446	9.51082	up-SDWG005	FASCICLIN-like arabinogalactan-protein 11
LOC_Os02g20850	1.73846	2.06416	up-SDWG005	RAC-like 3
LOC_Os02g21280	1.27094	2.23706	up-SDWG005	Pollen Ole e 1 allergen and extensin family protein
LOC_Os02g21890	2.22374	2.5818	up-SDWG005	CLAVATA3/ESR-RELATED 12
LOC_Os02g22380	1.49531	2.94861	up-SDWG005	Glycosyltransferase family 61 protein
LOC_Os02g26670	3.3644	5.43332	up-SDWG005	Kelch repeat-containing F-box family protein
LOC_Os02g26720	2.64431	4.76775	up-SDWG005	Inositol 1,3,4-trisphosphate 5/6-kinase family protein
LOC_Os02g27340	3.18572	3.82756	up-SDWG005	expressed protein
LOC_Os02g28860	1.18108	1.55382	up-SDWG005	expressed protein
LOC_Os02g29550	1.02181	1.92433	up-SDWG005	Integrase-type DNA-binding superfamily protein
LOC_Os02g30100	1.93829	3.25236	up-SDWG005	cytochrome P450, family 81, subfamily D, polypeptide 5
LOC_Os02g30200	2.19714	6.10635	up-SDWG005	Plant stearoyl-acyl-carrier-protein desaturase family protein
LOC_Os02g30320	1.63451	2.72087	up-SDWG005	chaperone protein dnaJ-related
LOC_Os02g30550	2.95891	3.53505	up-SDWG005	Protein of unknown function (DUF 3339)
LOC_Os02g30810	3.3924	3.5942	up-SDWG005	SAUR-like auxin-responsive protein family
LOC_Os02g31080	2.16657	2.89489	up-SDWG005	hydroxyproline-rich glycoprotein family protein
LOC_Os02g31160	1.51641	2.56568	up-SDWG005	Homeodomain-like superfamily protein
LOC_Os02g31867	1.12961	2.43831	up-SDWG005	soybean gene regulated by cold-2
LOC_Os02g32469	1.37673	2.08776	up-SDWG005	serine-rich protein-related
LOC_Os02g32580	2.66439	4.98048	up-SDWG005	expressed protein
LOC_Os02g32650	1.48005	2.00925	up-SDWG005	Family of unknown function (DUF662)
LOC_Os02g32814	1.2698	1.35333	up-SDWG005	SLAC1 homologue 3
LOC_Os02g32940	2.1742	2.67212	up-SDWG005	expressed protein
LOC_Os02g32980	1.97007	3.33071	up-SDWG005	RmlC-like cupins superfamily protein
LOC_Os02g33000	1.82248	2.15806	up-SDWG005	Glycosyl hydrolase superfamily protein
LOC_Os02g33030	2.09677	1.7356	up-SDWG005	alpha carbonic anhydrase 1
LOC_Os02g33170	5.43899	9.21854	up-SDWG005	Pollen Ole e 1 allergen and extensin family protein
LOC_Os02g33380	1.05599	1.21261	up-SDWG005	cell wall / vacuolar inhibitor of fructosidase 2
LOC_Os02g33550	1.90103	3.15854	up-SDWG005	Late embryogenesis abundant (LEA) hydroxyproline-rich glycoprotein family
LOC_Os02g33820	2.43366	4.12884	up-SDWG005	expressed protein
LOC_Os02g34490	1.56802	1.27831	up-SDWG005	RNI-like superfamily protein
LOC_Os02g34650	1.14274	1.32823	up-SDWG005	Protein of unknown function (DUF668)
LOC_Os02g34710	1.09492	2.17618	up-SDWG005	expressed protein
LOC_Os02g34930	1.38935	1.8863	up-SDWG005	expressed protein
LOC_Os02g35020	2.93876	3.34524	up-SDWG005	plant glycogenin-like starch initiation protein 1
LOC_Os02g35530	1.12703	2.7872	up-SDWG005	Galactose oxidase/kelch repeat superfamily protein
LOC_Os02g35730	1.2021	3.65328	up-SDWG005	expressed protein
LOC_Os02g36140	3.88442	5.26907	up-SDWG005	Terpenoid cyclases/Protein prenyltransferases superfamily protein
LOC_Os02g36330	1.66002	2.68119	up-SDWG005	RING/U-box superfamily protein
LOC_Os02g36550	2.01027	2.18389	up-SDWG005	4-phospho-panto-thenoylcysteine synthetase
LOC_Os02g37010	1.81304	2.35588	up-SDWG005	Flavin-binding monooxygenase family protein
LOC_Os02g37060	1.05848	1.75145	up-SDWG005	Photosystem II 5 kD protein
LOC_Os02g37180	2.89522	3.60466	up-SDWG005	Copper transport protein family
LOC_Os02g37300	3.30581	3.75917	up-SDWG005	Copper transport protein family
LOC_Os02g38260	4.44524	7.22067	up-SDWG005	Cellulase (glycosyl hydrolase family 5) protein
LOC_Os02g38290	2.6061	4.38298	up-SDWG005	cytochrome P450, family 86, subfamily C, polypeptide 1
LOC_Os02g38790	1.65936	1.77474	up-SDWG005	expressed protein
LOC_Os02g39240	3.1109	4.37475	up-SDWG005	CYCLIN A3;4
LOC_Os02g39260	5.31414	6.79218	up-SDWG005	CYCLIN A3;4
LOC_Os02g39430	3.91714	4.84573	up-SDWG005	CYCLIN A3;4
LOC_Os02g39590	3.48337	4.851	up-SDWG005	GDSL-like Lipase/Acylhydrolase superfamily protein
LOC_Os02g39850	1.89109	3.00529	up-SDWG005	hydroxycinnamoyl-CoA shikimate/quinate hydroxycinnamoyl transferase
LOC_Os02g40100	3.73375	6.11833	up-SDWG005	Plant protein of unknown function (DUF869)
LOC_Os02g40110	1.94117	3.93282	up-SDWG005	SPla/RYanodine receptor (SPRY) domain-containing protein
LOC_Os02g40240	1.3776	1.04885	up-SDWG005	Leucine-rich repeat protein kinase family protein
LOC_Os02g40270	3.3032	3.73702	up-SDWG005	expressed protein
LOC_Os02g40600	3.54573	4.72807	up-SDWG005	expressed protein
LOC_Os02g40650	4.74757	6.12059	up-SDWG005	expressed protein
LOC_Os02g40730	3.37284	4.12011	up-SDWG005	ammonium transporter 1;1
LOC_Os02g40900	1.13739	1.09796	up-SDWG005	RNA-binding (RRM/RBD/RNP motifs) family protein
LOC_Os02g41630	3.03101	4.4256	up-SDWG005	PHE ammonia lyase 1
LOC_Os02g41650	2.27724	3.99731	up-SDWG005	PHE ammonia lyase 1
LOC_Os02g41680	2.41558	5.11467	up-SDWG005	PHE ammonia lyase 1
LOC_Os02g41840	1.45551	3.07363	up-SDWG005	Protein of unknown function, DUF584
LOC_Os02g41860	2.30067	2.02344	up-SDWG005	plasma membrane intrinsic protein 2;4
LOC_Os02g42440	1.37396	1.84111	up-SDWG005	GRAM domain-containing protein / ABA-responsive protein-related
LOC_Os02g42800	6.69139	7.43047	up-SDWG005	UBX domain-containing protein
LOC_Os02g42890	1.15406	2.54171	up-SDWG005	Cytochrome b561/ferric reductase transmembrane protein family
LOC_Os02g42970	2.91746	3.07742	up-SDWG005	NAC 007
LOC_Os02g43194	2.04312	1.81877	up-SDWG005	aldehyde dehydrogenase 3F1
LOC_Os02g43290	1.30613	2.4513	up-SDWG005	Protein kinase superfamily protein
LOC_Os02g43430	1.18424	1.77253	up-SDWG005	Protein kinase superfamily protein
LOC_Os02g43550	1.24745	2.0637	up-SDWG005	cyclin p4;3
LOC_Os02g43660	4.52982	5.16547	up-SDWG005	Cupredoxin superfamily protein
LOC_Os02g43770	1.9207	2.13148	up-SDWG005	Protein of unknown function (DUF630 and DUF632)
LOC_Os02g43790	2.81801	3.1588	up-SDWG005	ethylene responsive element binding factor 1
LOC_Os02g43970	1.44483	1.90271	up-SDWG005	Integrase-type DNA-binding superfamily protein
LOC_Os02g44090	1.42101	1.41285	up-SDWG005	expressed protein
LOC_Os02g44310	3.10268	2.80799	up-SDWG005	Bifunctional inhibitor/lipid-transfer protein/seed storage 2S albumin superfamily protein
LOC_Os02g44880	1.90298	1.28743	up-SDWG005	Arabidopsis protein of unknown function (DUF241)
LOC_Os02g45010	1.00793	1.46553	up-SDWG005	basic helix-loop-helix (bHLH) DNA-binding superfamily protein
LOC_Os02g45100	5.36344	5.8047	up-SDWG005	translocase of inner mitochondrial membrane 23
LOC_Os02g45160	4.01919	2.8563	up-SDWG005	Aluminium activated malate transporter family protein
LOC_Os02g45225	1.09427	1.69915	up-SDWG005	expressed protein
LOC_Os02g45450	3.97167	2.85192	up-SDWG005	C-repeat-binding factor 4
LOC_Os02g45530	4.22231	5.87442	up-SDWG005	Glucose-methanol-choline (GMC) oxidoreductase family protein
LOC_Os02g45710	2.07678	1.81282	up-SDWG005	brassinosteroid-responsive RING-H2
LOC_Os02g45780	1.71473	2.39279	up-SDWG005	RING/U-box superfamily protein
LOC_Os02g46473	1.25727	1.26103	up-SDWG005	expressed protein
LOC_Os02g46610	1.57396	2.18057	up-SDWG005	PLATZ transcription factor family protein
LOC_Os02g47020	1.14636	2.6941	up-SDWG005	phosphoribulokinase
LOC_Os02g47210	1.22932	2.11105	up-SDWG005	Amino acid permease family protein
LOC_Os02g47370	2.58936	3.9932	up-SDWG005	Homeodomain-like superfamily protein
LOC_Os02g47470	2.85697	1.2894	up-SDWG005	cytochrome P450, family 707, subfamily A, polypeptide 1
LOC_Os02g47660	1.37137	1.44658	up-SDWG005	cryptochrome-interacting basic-helix-loop-helix 1
LOC_Os02g47780	4.43851	4.75216	up-SDWG005	alpha/beta-Hydrolases superfamily protein
LOC_Os02g48170	1.43252	1.72335	up-SDWG005	expressed protein
LOC_Os02g48570	1.70076	3.10989	up-SDWG005	nitrate transporter 1.5
LOC_Os02g48860	2.50288	3.71304	up-SDWG005	Eukaryotic aspartyl protease family protein
LOC_Os02g48870	2.56204	6.31963	up-SDWG005	Eukaryotic aspartyl protease family protein
LOC_Os02g48900	2.20952	3.40493	up-SDWG005	Eukaryotic aspartyl protease family protein
LOC_Os02g48950	3.88741	5.25305	up-SDWG005	ubiquitin-conjugating enzyme 11
LOC_Os02g49060	2.02658	3.37229	up-SDWG005	amino acid permease 7
LOC_Os02g49250	3.60706	4.75615	up-SDWG005	myb domain protein r1
LOC_Os02g49550	1.43963	1.62763	up-SDWG005	RING/U-box superfamily protein
LOC_Os02g49720	1.18146	2.71731	up-SDWG005	aldehyde dehydrogenase 2B4
LOC_Os02g49860	1.79539	4.85369	up-SDWG005	AWPM-19-like family protein
LOC_Os02g49880	1.11198	1.98403	up-SDWG005	B-box type zinc finger protein with CCT domain
LOC_Os02g50000	6.13141	6.66144	up-SDWG005	GDSL-like Lipase/Acylhydrolase superfamily protein
LOC_Os02g50130	1.20753	2.2718	up-SDWG005	nudix hydrolase homolog 21
LOC_Os02g50250	4.21618	4.8331	up-SDWG005	expressed protein
LOC_Os02g50340	1.95312	3.56598	up-SDWG005	MAC/Perforin domain-containing protein
LOC_Os02g50490	3.16262	4.90134	up-SDWG005	glycosyl hydrolase 9B8
LOC_Os02g50600	1.22487	1.35683	up-SDWG005	glucosyl transferase family 8
LOC_Os02g50940	1.21604	1.29491	up-SDWG005	NHL domain-containing protein
LOC_Os02g51570	1.18035	1.99051	up-SDWG005	FK506-binding protein 16-2
LOC_Os02g51740	1.42378	1.73267	up-SDWG005	VQ motif-containing protein
LOC_Os02g51799	4.10873	4.08012	up-SDWG005	myb domain protein 93
LOC_Os02g51930	2.22276	5.33927	up-SDWG005	UDP-Glycosyltransferase superfamily protein
LOC_Os02g52010	4.14417	4.50625	up-SDWG005	Phosphate-responsive 1 family protein
LOC_Os02g52150	2.36917	2.21149	up-SDWG005	HSP20-like chaperones superfamily protein
LOC_Os02g52180	4.10096	4.54864	up-SDWG005	Cupredoxin superfamily protein
LOC_Os02g52450	1.59642	4.12436	up-SDWG005	Ribonuclease E inhibitor RraA/Dimethylmenaquinone methyltransferase
LOC_Os02g52650	1.87855	2.54183	up-SDWG005	photosystem I light harvesting complex gene 5
LOC_Os02g52770	1.18179	1.772	up-SDWG005	Protein of unknown function (DUF1685)
LOC_Os02g52870	1.73081	1.54767	up-SDWG005	RING/U-box superfamily protein
LOC_Os02g52990	1.56986	2.49205	up-SDWG005	SAUR-like auxin-responsive protein family
LOC_Os02g53180	1.0948	2.32403	up-SDWG005	ethylene-forming enzyme
LOC_Os02g53350	1.03577	1.98427	up-SDWG005	Protein of unknown function (DUF3464)
LOC_Os02g53660	1.75492	1.99854	up-SDWG005	expressed protein
LOC_Os02g54140	1.59296	1.11885	up-SDWG005	HSP20-like chaperones superfamily protein
LOC_Os02g54240	3.14636	6.13973	up-SDWG005	F-box and associated interaction domains-containing protein
LOC_Os02g54390	3.78871	4.04265	up-SDWG005	Galactosyltransferase family protein
LOC_Os02g54690	5.89009	7.86633	up-SDWG005	eukaryotic translation initiation factor 3G1
LOC_Os02g55600	2.16392	3.95311	up-SDWG005	expressed protein
LOC_Os02g55610	1.72207	2.70061	up-SDWG005	serine-rich protein-related
LOC_Os02g55870	1.78928	1.85462	up-SDWG005	glucuronidase 3
LOC_Os02g56500	1.35944	3.47848	up-SDWG005	expressed protein
LOC_Os02g56720	1.37467	1.98032	up-SDWG005	cinnamoyl coa reductase
LOC_Os02g56760	2.9753	4.60844	up-SDWG005	phloem protein 2-B12
LOC_Os02g57120	2.20813	5.24905	up-SDWG005	CLIP-associated protein
LOC_Os02g57520	3.3906	6.65491	up-SDWG005	AT-hook motif nuclear-localized protein 20
LOC_Os02g57900	1.87537	2.6619	up-SDWG005	expressed protein
LOC_Os02g58160	1.94361	2.95023	up-SDWG005	Endosomal targeting BRO1-like domain-containing protein
LOC_Os02g58214	2.2653	2.32549	up-SDWG005	expressed protein
LOC_Os02g58290	2.3874	3.41809	up-SDWG005	expressed protein
LOC_Os03g01020	1.85684	2.44129	up-SDWG005	expressed protein
LOC_Os03g01140	1.22403	1.2579	up-SDWG005	AMP-dependent synthetase and ligase family protein
LOC_Os03g01300	-2.48153	1.30014	up-SDWG005	azelaic acid induced 1
LOC_Os03g01740	1.12628	1.97926	up-SDWG005	expressed protein
LOC_Os03g01800	1.16813	1.68089	up-SDWG005	xyloglucan endotransglucosylase/hydrolase 32
LOC_Os03g01820	1.50148	1.56063	up-SDWG005	sterol-4alpha-methyl oxidase 1-1
LOC_Os03g01990	1.30549	1.64012	up-SDWG005	Peptidoglycan-binding LysM domain-containing protein
LOC_Os03g02040	1.64041	2.78274	up-SDWG005	Remorin family protein
LOC_Os03g02050	2.0823	7.56134	up-SDWG005	Bifunctional inhibitor/lipid-transfer protein/seed storage 2S albumin superfamily protein
LOC_Os03g02070	4.52678	6.27678	up-SDWG005	Copper transport protein family
LOC_Os03g02180	1.48652	1.75501	up-SDWG005	ferulic acid 5-hydroxylase 1
LOC_Os03g02190	2.65975	5.56182	up-SDWG005	Protein kinase superfamily protein
LOC_Os03g02300	1.03266	1.31618	up-SDWG005	expressed protein
LOC_Os03g02530	1.18633	1.15032	up-SDWG005	RHOMBOID-like 2
LOC_Os03g02590	1.91872	2.89107	up-SDWG005	peroxin 11c
LOC_Os03g02670	1.03533	1.83178	up-SDWG005	UDP-galactose transporter 2
LOC_Os03g02700	6.76034	10.3939	up-SDWG005	Glucose-methanol-choline (GMC) oxidoreductase family protein
LOC_Os03g02920	1.17141	1.24589	up-SDWG005	Peroxidase superfamily protein
LOC_Os03g03164	2.34064	3.74172	up-SDWG005	KNOTTED-like homeobox of Arabidopsis thaliana 7
LOC_Os03g03280	1.27187	1.93756	up-SDWG005	Protein kinase superfamily protein
LOC_Os03g03500	2.53413	4.48081	up-SDWG005	Heavy metal transport/detoxification superfamily protein
LOC_Os03g03520	1.36105	1.56621	up-SDWG005	expressed protein
LOC_Os03g03610	1.6821	2.46731	up-SDWG005	callose synthase 1
LOC_Os03g04020	1.3184	2.97308	up-SDWG005	expansin-like A1
LOC_Os03g04040	1.53459	2.19116	up-SDWG005	Arabidopsis protein of unknown function (DUF241)
LOC_Os03g04110	1.44565	2.60443	up-SDWG005	lysm domain GPI-anchored protein 2 precursor
LOC_Os03g04660	3.02244	6.97619	up-SDWG005	cytochrome P450, family 96, subfamily A, polypeptide 10
LOC_Os03g04680	3.71505	5.5192	up-SDWG005	cytochrome P450, family 96, subfamily A, polypeptide 1
LOC_Os03g05210	1.69945	3.15123	up-SDWG005	zinc finger WD40 repeat protein 1
LOC_Os03g05470	1.13144	1.6935	up-SDWG005	calmodulin-binding receptor-like cytoplasmic kinase 2
LOC_Os03g05530	5.13842	5.85781	up-SDWG005	nodulin MtN21 /EamA-like transporter family protein
LOC_Os03g05560	1.17352	2.19167	up-SDWG005	RING/U-box superfamily protein
LOC_Os03g05570	3.78317	6.2611	up-SDWG005	RING/U-box superfamily protein
LOC_Os03g05610	3.58267	6.21363	up-SDWG005	phosphate transporter 1;1
LOC_Os03g05620	1.24378	1.73083	up-SDWG005	phosphate transporter 1;7
LOC_Os03g06170	1.41645	1.32047	up-SDWG005	HSP20-like chaperones superfamily protein
LOC_Os03g06400	1.43675	1.06642	up-SDWG005	expressed protein
LOC_Os03g06930	2.29135	4.1653	up-SDWG005	BEL1-like homeodomain 7
LOC_Os03g07140	6.3882	8.34313	up-SDWG005	Jojoba acyl CoA reductase-related male sterility protein
LOC_Os03g07250	3.16579	4.44191	up-SDWG005	cytochrome P450, family 704, subfamily B, polypeptide 1
LOC_Os03g07480	1.76256	3.54456	up-SDWG005	sucrose-proton symporter 1
LOC_Os03g07980	1.0552	1.16374	up-SDWG005	expressed protein
LOC_Os03g08090	1.43125	1.37951	up-SDWG005	alpha/beta-Hydrolases superfamily protein
LOC_Os03g08100	1.80591	2.83459	up-SDWG005	alpha/beta-Hydrolases superfamily protein
LOC_Os03g08150	1.45591	1.21553	up-SDWG005	germin-like protein 7
LOC_Os03g08170	3.98156	6.79889	up-SDWG005	Protein kinase superfamily protein
LOC_Os03g08250	1.37732	1.77264	up-SDWG005	Protein of unknown function (DUF1677)
LOC_Os03g08310	1.36539	1.43152	up-SDWG005	expressed protein
LOC_Os03g08390	1.34856	1.76378	up-SDWG005	Plant protein of unknown function (DUF936)
LOC_Os03g08500	2.03421	2.56623	up-SDWG005	ethylene-responsive element binding protein
LOC_Os03g08600	2.4177	4.97565	up-SDWG005	plant glycogenin-like starch initiation protein 3
LOC_Os03g08610	3.07161	3.78398	up-SDWG005	Leucine-rich repeat (LRR) family protein
LOC_Os03g08970	2.22876	2.73964	up-SDWG005	expressed protein
LOC_Os03g09150	1.73209	1.68537	up-SDWG005	pumilio 7
LOC_Os03g09170	2.47973	2.54085	up-SDWG005	related to AP2 4
LOC_Os03g09300	1.46946	1.86544	up-SDWG005	pumilio 1
LOC_Os03g09900	1.90496	3.47444	up-SDWG005	Auxin-responsive family protein
LOC_Os03g10050	1.3281	2.04752	up-SDWG005	serine acetyltransferase 2;1
LOC_Os03g10220	1.13709	1.84405	up-SDWG005	DNA glycosylase superfamily protein
LOC_Os03g10320	1.67773	5.21139	up-SDWG005	expressed protein
LOC_Os03g10478	5.68083	7.60132	up-SDWG005	Glycosyl hydrolase family 10 protein
LOC_Os03g10620	1.47238	2.74166	up-SDWG005	alpha/beta-Hydrolases superfamily protein
LOC_Os03g10810	1.14298	3.29174	up-SDWG005	Acyl-CoA N-acyltransferases (NAT) superfamily protein
LOC_Os03g10860	1.15591	2.51798	up-SDWG005	expressed protein
LOC_Os03g10880	1.26144	2.51832	up-SDWG005	Phototropic-responsive NPH3 family protein
LOC_Os03g10950	1.23444	2.15673	up-SDWG005	Protein phosphatase 2C family protein
LOC_Os03g11350	9.26233	11.2079	up-SDWG005	UDP-Glycosyltransferase superfamily protein
LOC_Os03g11650	4.41575	6.04979	up-SDWG005	microtubule-associated proteins 70-2
LOC_Os03g11760	1.48457	1.33089	up-SDWG005	Pectin lyase-like superfamily protein
LOC_Os03g12290	1.15041	1.14485	up-SDWG005	glutamine synthase clone F11
LOC_Os03g12820	1.40369	1.20458	up-SDWG005	WWE protein-protein interaction domain protein family
LOC_Os03g13080	4.17551	4.08069	up-SDWG005	Protein kinase superfamily protein
LOC_Os03g13200	1.12752	1.95349	up-SDWG005	peroxidase 2
LOC_Os03g13820	1.23963	2.71197	up-SDWG005	Protein kinase protein with adenine nucleotide alpha hydrolases-like domain
LOC_Os03g14030	2.32032	4.05874	up-SDWG005	Pathogenesis-related thaumatin superfamily protein
LOC_Os03g14040	1.16882	2.34992	up-SDWG005	DnaJ/Hsp40 cysteine-rich domain superfamily protein
LOC_Os03g14110	1.46085	2.89334	up-SDWG005	expressed protein
LOC_Os03g14180	3.38145	3.48905	up-SDWG005	heat shock protein 21
LOC_Os03g14254	1.30084	1.81975	up-SDWG005	expressed protein
LOC_Os03g14270	3.00905	5.41889	up-SDWG005	Lateral organ boundaries (LOB) domain family protein
LOC_Os03g14570	1.07361	2.29151	up-SDWG005	expressed protein
LOC_Os03g14615	3.56488	7.39141	up-SDWG005	expressed protein
LOC_Os03g14630	2.66716	6.73882	up-SDWG005	expressed protein
LOC_Os03g14669	2.74648	4.30654	up-SDWG005	nuclear factor Y, subunit C4
LOC_Os03g14700	1.60521	1.52731	up-SDWG005	Calcium-dependent lipid-binding (CaLB domain) family protein
LOC_Os03g14880	2.05277	3.31055	up-SDWG005	expressed protein
LOC_Os03g15040	1.24696	2.6152	up-SDWG005	FAR1-related sequence 7
LOC_Os03g15220	2.23179	2.41672	up-SDWG005	Regulator of Vps4 activity in the MVB pathway protein
LOC_Os03g15230	2.17138	2.34219	up-SDWG005	Regulator of Vps4 activity in the MVB pathway protein
LOC_Os03g15270	1.11614	1.10446	up-SDWG005	carboxyesterase 17
LOC_Os03g15320	2.19811	4.29667	up-SDWG005	glyoxal oxidase-related protein
LOC_Os03g15340	2.05535	3.47556	up-SDWG005	plantacyanin
LOC_Os03g15460	2.64765	3.88831	up-SDWG005	expressed protein
LOC_Os03g15660	1.35384	1.29656	up-SDWG005	Integrase-type DNA-binding superfamily protein
LOC_Os03g15710	1.61391	3.13338	up-SDWG005	Calcium-dependent phosphotriesterase superfamily protein
LOC_Os03g15890	1.44908	1.10431	up-SDWG005	RNA-binding (RRM/RBD/RNP motifs) family protein
LOC_Os03g15960	1.64895	1.50699	up-SDWG005	HSP20-like chaperones superfamily protein
LOC_Os03g16020	1.63938	1.23151	up-SDWG005	HSP20-like chaperones superfamily protein
LOC_Os03g16030	1.15624	1.06127	up-SDWG005	HSP20-like chaperones superfamily protein
LOC_Os03g16060	1.06788	1.73718	up-SDWG005	Protein of unknown function (DUF620)
LOC_Os03g16090	1.26465	1.9164	up-SDWG005	DA1-related protein 2
LOC_Os03g16350	1.35483	2.15434	up-SDWG005	Predicted AT-hook DNA-binding family protein
LOC_Os03g16460	1.00262	1.1692	up-SDWG005	Fes1A
LOC_Os03g16610	3.52107	5.38818	up-SDWG005	laccase 17
LOC_Os03g16920	3.19626	3.98872	up-SDWG005	heat shock protein 70
LOC_Os03g17220	1.81405	1.92996	up-SDWG005	Disease resistance-responsive (dirigent-like protein) family protein
LOC_Os03g17350	7.69653	8.11176	up-SDWG005	ABC-2 type transporter family protein
LOC_Os03g17470	1.17411	2.74561	up-SDWG005	glutathione transferase lambda 2
LOC_Os03g17790	1.50188	4.59436	up-SDWG005	Low temperature and salt responsive protein family
LOC_Os03g17850	1.69958	2.61815	up-SDWG005	Nucleotide-diphospho-sugar transferases superfamily protein
LOC_Os03g18120	3.27239	3.80358	up-SDWG005	Plant protein of unknown function (DUF828)
LOC_Os03g18130	1.309	3.44851	up-SDWG005	glutamine-dependent asparagine synthase 1
LOC_Os03g18140	1.58724	2.96739	up-SDWG005	Plant protein of unknown function (DUF828)
LOC_Os03g18250	4.77878	5.68486	up-SDWG005	expressed protein
LOC_Os03g18300	1.32228	2.05294	up-SDWG005	expressed protein
LOC_Os03g18360	1.56623	2.06455	up-SDWG005	tetratricopeptide repeat (TPR)-containing protein
LOC_Os03g18370	1.05558	1.95908	up-SDWG005	Leucine-rich repeat protein kinase family protein
LOC_Os03g18470	1.00735	1.5915	up-SDWG005	expressed protein
LOC_Os03g18560	1.69234	1.7027	up-SDWG005	Protein of unknown function, DUF538
LOC_Os03g18640	4.05945	5.64643	up-SDWG005	laccase 3
LOC_Os03g18850	2.36426	5.86513	up-SDWG005	PYR1-like 2
LOC_Os03g19070	1.77602	1.88906	up-SDWG005	expressed protein
LOC_Os03g19260	2.31043	2.12782	up-SDWG005	expressed protein
LOC_Os03g19310	1.5096	3.15375	up-SDWG005	UDP-xylosyltransferase 2
LOC_Os03g20090	3.43738	6.52197	up-SDWG005	myb domain protein 78
LOC_Os03g20120	1.02029	2.53049	up-SDWG005	galactinol synthase 1
LOC_Os03g20760	1.25859	1.61608	up-SDWG005	Bifunctional inhibitor/lipid-transfer protein/seed storage 2S albumin superfamily protein
LOC_Os03g20870	2.55003	5.03063	up-SDWG005	RING/U-box superfamily protein
LOC_Os03g21030	2.01644	4.0989	up-SDWG005	Arabidopsis NAC domain containing protein 87
LOC_Os03g21060	2.31983	3.28226	up-SDWG005	NAC domain containing protein 47
LOC_Os03g21230	1.5844	1.50256	up-SDWG005	Leucine-rich repeat protein kinase family protein
LOC_Os03g21960	2.53585	4.90428	up-SDWG005	PYRIMIDINE 4
LOC_Os03g22010	3.71315	4.87273	up-SDWG005	Peroxidase superfamily protein
LOC_Os03g22020	6.2596	7.84476	up-SDWG005	Peroxidase superfamily protein
LOC_Os03g22050	1.67943	2.62294	up-SDWG005	SOS3-interacting protein 1
LOC_Os03g22200	2.24343	4.0063	up-SDWG005	Nodulin MtN3 family protein
LOC_Os03g22210	1.42166	1.85188	up-SDWG005	Pollen Ole e 1 allergen and extensin family protein
LOC_Os03g22410	1.52319	1.92246	up-SDWG005	Protein of unknown function (DUF567)
LOC_Os03g22470	1.73284	6.80252	up-SDWG005	expressed protein
LOC_Os03g22670	3.25626	5.2008	up-SDWG005	alpha/beta-Hydrolases superfamily protein
LOC_Os03g22790	1.48741	2.55922	up-SDWG005	beta-amylase 3
LOC_Os03g22820	1.59475	3.03646	up-SDWG005	expressed protein
LOC_Os03g23940	1.3723	2.22642	up-SDWG005	expressed protein
LOC_Os03g24130	4.33438	3.79173	up-SDWG005	expressed protein
LOC_Os03g24250	4.09955	3.67952	up-SDWG005	expressed protein
LOC_Os03g24300	2.0726	1.805	up-SDWG005	Tetratricopeptide repeat (TPR)-like superfamily protein
LOC_Os03g24510	2.91149	5.04896	up-SDWG005	galacturonosyltransferase-like 4
LOC_Os03g24560	2.08122	2.17185	up-SDWG005	expressed protein
LOC_Os03g24650	1.70966	2.77275	up-SDWG005	Terpenoid cyclases/Protein prenyltransferases superfamily protein
LOC_Os03g24730	1.12779	2.50239	up-SDWG005	ARM repeat superfamily protein
LOC_Os03g24910	1.23278	1.01676	up-SDWG005	P-loop containing nucleoside triphosphate hydrolases superfamily protein
LOC_Os03g24930	2.05478	2.68793	up-SDWG005	Protein kinase superfamily protein
LOC_Os03g25150	2.8598	4.7314	up-SDWG005	Cytochrome P450 superfamily protein
LOC_Os03g25364	3.24608	3.68118	up-SDWG005	expressed protein
LOC_Os03g25420	1.38689	1.70876	up-SDWG005	Putative endonuclease or glycosyl hydrolase
LOC_Os03g25440	2.85855	3.83637	up-SDWG005	DUF679 domain membrane protein 2
LOC_Os03g25610	1.72524	3.11679	up-SDWG005	Heavy metal transport/detoxification superfamily protein
LOC_Os03g25790	2.06929	2.43128	up-SDWG005	O-Glycosyl hydrolases family 17 protein
LOC_Os03g26260	1.53948	1.65074	up-SDWG005	NB-ARC domain-containing disease resistance protein
LOC_Os03g26620	1.66002	2.98905	up-SDWG005	3-ketoacyl-CoA synthase 12
LOC_Os03g27110	1.61164	1.15355	up-SDWG005	alpha/beta-Hydrolases superfamily protein
LOC_Os03g27120	2.92538	3.86997	up-SDWG005	metacaspase 1
LOC_Os03g27190	2.53768	2.55544	up-SDWG005	metacaspase 2
LOC_Os03g27210	1.52597	1.63347	up-SDWG005	metacaspase 1
LOC_Os03g27370	1.40117	1.0867	up-SDWG005	phospholipase D alpha 1
LOC_Os03g27480	7.33785	8.53761	up-SDWG005	serine carboxypeptidase-like 51
LOC_Os03g27590	1.43836	1.5435	up-SDWG005	serine carboxypeptidase-like 51
LOC_Os03g27800	1.12784	1.56275	up-SDWG005	Plant protein of unknown function (DUF827)
LOC_Os03g27990	1.11832	2.18088	up-SDWG005	STRUBBELIG-receptor family 7
LOC_Os03g28040	2.91746	3.78503	up-SDWG005	RING-H2 finger A3A
LOC_Os03g28160	1.08154	1.64961	up-SDWG005	PYK10-binding protein 1
LOC_Os03g28170	2.64118	3.68407	up-SDWG005	expressed protein
LOC_Os03g28980	1.53086	1.2069	up-SDWG005	DPP6 N-terminal domain-like protein
LOC_Os03g29920	1.17796	2.04967	up-SDWG005	Heavy metal transport/detoxification superfamily protein
LOC_Os03g29930	4.5411	4.32842	up-SDWG005	expressed protein
LOC_Os03g29950	1.50497	1.67685	up-SDWG005	glucose-6-phosphate dehydrogenase 1
LOC_Os03g30250	5.25095	8.11624	up-SDWG005	COBRA-like extracellular glycosyl-phosphatidyl inositol-anchored protein family
LOC_Os03g30600	3.57381	5.02078	up-SDWG005	expressed protein
LOC_Os03g30830	1.23907	1.98594	up-SDWG005	plasmodesmata callose-binding protein 3
LOC_Os03g31260	3.25159	3.28868	up-SDWG005	Protein kinase superfamily protein
LOC_Os03g31430	5.00234	7.52689	up-SDWG005	terpene synthase 21
LOC_Os03g31679	1.05482	1.71648	up-SDWG005	proline-rich family protein
LOC_Os03g32050	1.58286	1.92101	up-SDWG005	Peroxidase superfamily protein
LOC_Os03g32490	1.97759	3.52323	up-SDWG005	Protein of unknown function (DUF1230)
LOC_Os03g32790	1.56649	1.51693	up-SDWG005	expressed protein
LOC_Os03g36080	1.62153	3.24469	up-SDWG005	expressed protein
LOC_Os03g36650	3.64	5.51733	up-SDWG005	Receptor-like protein kinase-related family protein
LOC_Os03g38050	1.32991	2.37892	up-SDWG005	Galactosyltransferase family protein
LOC_Os03g38210	1.90014	3.52282	up-SDWG005	myb domain protein 101
LOC_Os03g39040	3.2631	5.18429	up-SDWG005	expressed protein
LOC_Os03g39150	4.3782	5.50515	up-SDWG005	Protein kinase superfamily protein
LOC_Os03g40580	1.82384	1.26636	up-SDWG005	expressed protein
LOC_Os03g40900	1.38764	1.35338	up-SDWG005	Plant invertase/pectin methylesterase inhibitor superfamily protein
LOC_Os03g41390	2.28231	2.66791	up-SDWG005	C2H2 and C2HC zinc fingers superfamily protein
LOC_Os03g42630	2.59753	2.9215	up-SDWG005	NAC domain containing protein 58
LOC_Os03g42830	2.64997	4.35219	up-SDWG005	MATE efflux family protein
LOC_Os03g43060	1.71938	2.71581	up-SDWG005	F-box and associated interaction domains-containing protein
LOC_Os03g43100	2.30695	5.03654	up-SDWG005	expressed protein
LOC_Os03g43440	1.33448	3.17478	up-SDWG005	CBL-interacting protein kinase 4
LOC_Os03g43650	3.62722	5.44968	up-SDWG005	Leucine-rich repeat (LRR) family protein
LOC_Os03g43770	2.40206	2.40992	up-SDWG005	RNI-like superfamily protein
LOC_Os03g43790	3.32656	5.6457	up-SDWG005	expressed protein
LOC_Os03g43880	3.50239	3.01717	up-SDWG005	patatin-like protein 6
LOC_Os03g44020	1.89345	1.33269	up-SDWG005	Protein kinase superfamily protein
LOC_Os03g44100	1.81401	2.998	up-SDWG005	Metallo-hydrolase/oxidoreductase superfamily protein
LOC_Os03g45110	3.74135	3.51866	up-SDWG005	expressed protein
LOC_Os03g45230	2.66723	2.06298	up-SDWG005	expressed protein
LOC_Os03g45340	1.15752	1.01132	up-SDWG005	HSP20-like chaperones superfamily protein
LOC_Os03g45619	4.86645	7.40662	up-SDWG005	cytochrome P450, family 87, subfamily A, polypeptide 2
LOC_Os03g45779	1.28125	1.6136	up-SDWG005	expressed protein
LOC_Os03g45920	3.735	5.40903	up-SDWG005	tubulin beta chain 2
LOC_Os03g46150	8.76982	9.06126	up-SDWG005	Bifunctional inhibitor/lipid-transfer protein/seed storage 2S albumin superfamily protein
LOC_Os03g46180	5.24809	5.19664	up-SDWG005	Bifunctional inhibitor/lipid-transfer protein/seed storage 2S albumin superfamily protein
LOC_Os03g46420	1.88278	2.64119	up-SDWG005	expressed protein
LOC_Os03g46470	3.21125	5.30241	up-SDWG005	zinc transporter 10 precursor
LOC_Os03g46570	2.11411	2.12708	up-SDWG005	SBP (S-ribonuclease binding protein) family protein
LOC_Os03g47010	3.34598	3.55279	up-SDWG005	glycosyl hydrolase family 10 protein / carbohydrate-binding domain-containing protein
LOC_Os03g47210	1.04831	1.20773	up-SDWG005	expressed protein
LOC_Os03g47230	4.22547	4.55472	up-SDWG005	expressed protein
LOC_Os03g47420	4.00147	5.3571	up-SDWG005	F-box and associated interaction domains-containing protein
LOC_Os03g47460	2.45038	4.81061	up-SDWG005	expressed protein
LOC_Os03g47470	1.58434	2.10179	up-SDWG005	Protein kinase superfamily protein
LOC_Os03g47740	1.2759	2.1057	up-SDWG005	BEL1-like homeodomain 6
LOC_Os03g47896	9.99743	10.6806	up-SDWG005	expressed protein
LOC_Os03g47910	2.82449	3.15012	up-SDWG005	expressed protein
LOC_Os03g48050	1.16512	1.56028	up-SDWG005	tRNA/rRNA methyltransferase (SpoU) family protein
LOC_Os03g48180	1.76555	2.71932	up-SDWG005	Major facilitator superfamily protein
LOC_Os03g48200	2.75661	2.48964	up-SDWG005	expressed protein
LOC_Os03g48220	2.20073	3.58222	up-SDWG005	expressed protein
LOC_Os03g48235	1.40431	1.21004	up-SDWG005	expressed protein
LOC_Os03g48480	1.41604	2.50592	up-SDWG005	Thioesterase superfamily protein
LOC_Os03g48560	1.0428	3.1072	up-SDWG005	Core-2/I-branching beta-1,6-N-acetylglucosaminyltransferase family protein
LOC_Os03g48590	3.50882	4.46644	up-SDWG005	SecY protein transport family protein
LOC_Os03g48810	3.13469	4.1038	up-SDWG005	Xanthine/uracil permease family protein
LOC_Os03g49440	2.06258	4.07497	up-SDWG005	Haloacid dehalogenase-like hydrolase (HAD) superfamily protein
LOC_Os03g49464	1.11264	1.81881	up-SDWG005	Pentatricopeptide repeat (PPR) superfamily protein
LOC_Os03g50960	2.80945	2.50678	up-SDWG005	azelaic acid induced 1
LOC_Os03g50970	2.5193	3.7424	up-SDWG005	Microtubule associated protein (MAP65/ASE1) family protein
LOC_Os03g51110	3.61892	6.66349	up-SDWG005	myb domain protein 52
LOC_Os03g51150	1.05178	2.37414	up-SDWG005	Plant protein of unknown function (DUF946)
LOC_Os03g52130	1.22654	1.8387	up-SDWG005	expressed protein
LOC_Os03g52160	1.84266	1.37881	up-SDWG005	Nucleotide-diphospho-sugar transferase family protein
LOC_Os03g52239	1.18333	2.08585	up-SDWG005	BEL1-like homeodomain 4
LOC_Os03g52410	3.82416	3.91865	up-SDWG005	expressed protein
LOC_Os03g52630	1.26925	2.11345	up-SDWG005	glycosyl hydrolase 9A1
LOC_Os03g52910	3.29991	7.14643	up-SDWG005	Uncharacterised protein family (UPF0114)
LOC_Os03g53220	2.15706	1.53676	up-SDWG005	U5 small nuclear ribonucleoprotein helicase, putative
LOC_Os03g53710	1.45554	2.93671	up-SDWG005	NDH-dependent cyclic electron flow 5
LOC_Os03g53930	2.1789	3.65272	up-SDWG005	expressed protein
LOC_Os03g54050	1.957	2.77974	up-SDWG005	Heavy metal transport/detoxification superfamily protein
LOC_Os03g55410	2.77153	6.40901	up-SDWG005	Peroxidase superfamily protein
LOC_Os03g55430	2.36187	2.32205	up-SDWG005	expressed protein
LOC_Os03g55540	2.57402	3.57244	up-SDWG005	salt tolerance zinc finger
LOC_Os03g55980	1.16293	2.83112	up-SDWG005	Uncharacterised conserved protein UCP031279
LOC_Os03g56430	3.13154	4.96167	up-SDWG005	expressed protein
LOC_Os03g56450	4.25118	5.1246	up-SDWG005	expressed protein
LOC_Os03g56490	3.00675	4.67985	up-SDWG005	expressed protein
LOC_Os03g56890	2.33962	5.6063	up-SDWG005	expressed protein
LOC_Os03g56944	6.37425	6.73734	up-SDWG005	hydroxyproline-rich glycoprotein family protein
LOC_Os03g57000	3.27477	4.83566	up-SDWG005	expressed protein
LOC_Os03g57220	1.9824	4.51345	up-SDWG005	Aldolase-type TIM barrel family protein
LOC_Os03g57690	1.08491	2.2215	up-SDWG005	aldehyde oxidase 2
LOC_Os03g57720	1.10908	1.71097	up-SDWG005	aldehyde oxidase 1
LOC_Os03g57920	3.19875	4.71142	up-SDWG005	A20/AN1-like zinc finger family protein
LOC_Os03g57970	5.40354	6.27905	up-SDWG005	Bifunctional inhibitor/lipid-transfer protein/seed storage 2S albumin superfamily protein
LOC_Os03g57980	4.92894	5.06565	up-SDWG005	Bifunctional inhibitor/lipid-transfer protein/seed storage 2S albumin superfamily protein
LOC_Os03g57990	2.76886	3.25875	up-SDWG005	Bifunctional inhibitor/lipid-transfer protein/seed storage 2S albumin superfamily protein
LOC_Os03g58000	2.14148	2.81645	up-SDWG005	expressed protein
LOC_Os03g58110	1.4122	1.62168	up-SDWG005	Leucine-rich repeat (LRR) family protein
LOC_Os03g58330	1.04249	1.36524	up-SDWG005	basic helix-loop-helix (bHLH) DNA-binding superfamily protein
LOC_Os03g58580	3.48192	5.39431	up-SDWG005	Major facilitator superfamily protein
LOC_Os03g58790	2.16514	3.04354	up-SDWG005	P-loop containing nucleoside triphosphate hydrolases superfamily protein
LOC_Os03g58940	1.7672	3.01694	up-SDWG005	Bifunctional inhibitor/lipid-transfer protein/seed storage 2S albumin superfamily protein
LOC_Os03g59100	3.67766	7.20413	up-SDWG005	ACD1-like
LOC_Os03g59210	1.6438	2.67995	up-SDWG005	expressed protein
LOC_Os03g59330	1.38206	5.14266	up-SDWG005	Pectin lyase-like superfamily protein
LOC_Os03g59360	1.81362	2.64676	up-SDWG005	Remorin family protein
LOC_Os03g60080	2.7452	3.34849	up-SDWG005	NAC domain containing protein 102
LOC_Os03g60250	1.85201	1.57193	up-SDWG005	Uncharacterised protein family (UPF0497)
LOC_Os03g60260	2.832	3.76329	up-SDWG005	aromatic and neutral transporter 1
LOC_Os03g60300	4.44027	4.62803	up-SDWG005	TRICHOME BIREFRINGENCE-LIKE 34
LOC_Os03g60560	3.62258	3.286	up-SDWG005	C2H2-type zinc finger family protein
LOC_Os03g60760	3.02032	3.03987	up-SDWG005	expressed protein
LOC_Os03g61090	1.52647	2.23223	up-SDWG005	expressed protein
LOC_Os03g61150	1.25976	3.78518	up-SDWG005	expressed protein
LOC_Os03g61270	1.0323	3.23386	up-SDWG005	Glycosyl hydrolase superfamily protein
LOC_Os03g61290	5.82754	6.82898	up-SDWG005	cation/H+ exchanger 19
LOC_Os03g61980	1.55834	1.71269	up-SDWG005	cytochrome P450, family 722, subfamily A, polypeptide 1
LOC_Os03g62230	1.40934	1.44183	up-SDWG005	C2H2 and C2HC zinc fingers superfamily protein
LOC_Os03g62410	4.59259	6.41795	up-SDWG005	phospholipase D delta
LOC_Os03g62530	4.12657	5.93805	up-SDWG005	expressed protein
LOC_Os03g62830	2.06643	3.50888	up-SDWG005	Hyaluronan / mRNA binding family
LOC_Os03g63310	1.54153	2.36119	up-SDWG005	cytochrome P450, family 71, subfamily B, polypeptide 37
LOC_Os03g63390	4.1101	4.44796	up-SDWG005	plantacyanin
LOC_Os03g63540	1.03194	1.66038	up-SDWG005	hydroxyproline-rich glycoprotein family protein
LOC_Os03g63580	2.19154	3.77288	up-SDWG005	non-specific phospholipase C4
LOC_Os03g63760	1.30354	1.57629	up-SDWG005	xyloglucan endotransglucosylase/hydrolase 30
LOC_Os03g63900	2.21479	4.10668	up-SDWG005	senescence-related gene 1
LOC_Os03g63970	1.13295	1.65758	up-SDWG005	gibberellin 20 oxidase 2
LOC_Os03g64020	1.01141	1.53392	up-SDWG005	PGR5-LIKE A
LOC_Os03g64070	1.39274	2.17797	up-SDWG005	lysine decarboxylase family protein
LOC_Os03g64100	1.72393	1.83373	up-SDWG005	expressed protein
LOC_Os03g64230	3.38305	4.72025	up-SDWG005	Protein of unknown function, DUF547
LOC_Os03g64280	1.51867	2.28699	up-SDWG005	2-oxoglutarate (2OG) and Fe(II)-dependent oxygenase superfamily protein
LOC_Os04g01140	2.04492	4.44015	up-SDWG005	cytochrome P450, family 93, subfamily D, polypeptide 1
LOC_Os04g01740	2.51379	1.17238	up-SDWG005	heat shock protein 90.1
LOC_Os04g01960	2.02384	3.22795	up-SDWG005	expressed protein
LOC_Os04g05050	1.06846	1.87197	up-SDWG005	Pectin lyase-like superfamily protein
LOC_Os04g06500	2.97916	3.33678	up-SDWG005	Protein of unknown function (DUF594)
LOC_Os04g06590	2.05278	3.2308	up-SDWG005	Protein of unknown function (DUF594)
LOC_Os04g06900	1.82734	1.96407	up-SDWG005	Protein of unknown function (DUF594)
LOC_Os04g06910	3.78929	4.33038	up-SDWG005	Protein of unknown function (DUF594)
LOC_Os04g07280	1.1427	1.41974	up-SDWG005	expressed protein
LOC_Os04g07600	2.91346	3.10456	up-SDWG005	expressed protein
LOC_Os04g07830	1.54431	1.39834	up-SDWG005	expressed protein
LOC_Os04g07890	1.65861	1.62807	up-SDWG005	expressed protein
LOC_Os04g07920	1.91761	1.84604	up-SDWG005	expressed protein
LOC_Os04g08060	2.85439	3.10975	up-SDWG005	C2H2-type zinc finger family protein
LOC_Os04g08240	2.95071	3.97079	up-SDWG005	expressed protein
LOC_Os04g08250	4.25804	5.56008	up-SDWG005	expressed protein
LOC_Os04g08550	3.55851	6.0909	up-SDWG005	NAD(P)-linked oxidoreductase superfamily protein
LOC_Os04g11390	2.88841	3.76359	up-SDWG005	expressed protein
LOC_Os04g11400	2.83213	3.224	up-SDWG005	expressed protein
LOC_Os04g12010	2.28716	4.74686	up-SDWG005	Glycosyltransferase family 61 protein
LOC_Os04g14150	1.08457	1.49496	up-SDWG005	S-adenosyl-L-methionine-dependent methyltransferases superfamily protein
LOC_Os04g14680	1.57262	1.65545	up-SDWG005	ascorbate peroxidase 3
LOC_Os04g15670	1.40554	1.63869	up-SDWG005	expressed protein
LOC_Os04g15690	4.00424	5.77511	up-SDWG005	Thioredoxin superfamily protein
LOC_Os04g16680	3.11936	4.476	up-SDWG005	sedoheptulose-bisphosphatase
LOC_Os04g16970	3.918	5.76505	up-SDWG005	RING/U-box superfamily protein
LOC_Os04g18650	3.55952	6.55324	up-SDWG005	Integrase-type DNA-binding superfamily protein
LOC_Os04g19750	3.47852	4.22044	up-SDWG005	F-box/RNI-like/FBD-like domains-containing protein
LOC_Os04g19800	4.29649	5.92279	up-SDWG005	F-box/RNI-like/FBD-like domains-containing protein
LOC_Os04g20164	1.18509	2.8992	up-SDWG005	Copper amine oxidase family protein
LOC_Os04g20180	1.08313	1.18669	up-SDWG005	expressed protein
LOC_Os04g22380	1.53309	1.42878	up-SDWG005	NAD(P)-binding Rossmann-fold superfamily protein
LOC_Os04g23890	1.91231	2.81629	up-SDWG005	phototropin 2
LOC_Os04g24430	1.65155	1.43798	up-SDWG005	sucrose synthase 6
LOC_Os04g24530	4.23776	5.91802	up-SDWG005	acyl-CoA synthetase 5
LOC_Os04g24600	1.2433	4.51095	up-SDWG005	Papain family cysteine protease
LOC_Os04g26400	3.11091	4.82866	up-SDWG005	expressed protein
LOC_Os04g26870	2.75613	5.40127	up-SDWG005	NAD(P)-linked oxidoreductase superfamily protein
LOC_Os04g27840	3.38116	4.44256	up-SDWG005	expressed protein
LOC_Os04g28270	1.53811	1.81104	up-SDWG005	ammonium transporter 1;1
LOC_Os04g28420	2.01926	1.57499	up-SDWG005	rotamase FKBP 1
LOC_Os04g28830	2.78537	3.45076	up-SDWG005	expressed protein
LOC_Os04g28990	2.44093	3.99202	up-SDWG005	Oxidoreductase, zinc-binding dehydrogenase family protein
LOC_Os04g30010	4.55145	5.53442	up-SDWG005	wall-associated kinase 2
LOC_Os04g31410	3.12294	3.52945	up-SDWG005	expressed protein
LOC_Os04g31460	2.43685	2.56022	up-SDWG005	expressed protein
LOC_Os04g31484	4.41082	5.08816	up-SDWG005	expressed protein
LOC_Os04g31520	1.2978	1.86297	up-SDWG005	expressed protein
LOC_Os04g31570	3.44876	3.69779	up-SDWG005	F-box associated ubiquitination effector family protein
LOC_Os04g31630	1.13691	2.20833	up-SDWG005	expressed protein
LOC_Os04g31870	1.76785	2.64602	up-SDWG005	expressed protein
LOC_Os04g32510	1.41043	2.98569	up-SDWG005	RING finger protein
LOC_Os04g32620	2.87554	6.60865	up-SDWG005	Integrase-type DNA-binding superfamily protein
LOC_Os04g32850	2.5254	6.92842	up-SDWG005	Heavy metal transport/detoxification superfamily protein
LOC_Os04g33150	4.59753	5.5449	up-SDWG005	expressed protein
LOC_Os04g33190	2.36283	4.35777	up-SDWG005	acetyl-CoA synthetase
LOC_Os04g33200	1.39407	2.35169	up-SDWG005	Protein of unknown function (DUF1624)
LOC_Os04g33450	2.84217	4.84179	up-SDWG005	Family of unknown function (DUF662)
LOC_Os04g33520	1.41568	1.81053	up-SDWG005	late embryogenesis abundant protein-related / LEA protein-related
LOC_Os04g33640	1.25512	1.81746	up-SDWG005	Glycosyl hydrolase superfamily protein
LOC_Os04g33720	5.97313	8.6207	up-SDWG005	cell wall invertase 2
LOC_Os04g33820	1.41088	1.17114	up-SDWG005	F-box family protein
LOC_Os04g33990	1.91806	3.20793	up-SDWG005	Late embryogenesis abundant (LEA) hydroxyproline-rich glycoprotein family
LOC_Os04g34010	1.31301	1.43413	up-SDWG005	Aluminium activated malate transporter family protein
LOC_Os04g34480	5.32329	6.2118	up-SDWG005	plantacyanin
LOC_Os04g34530	1.08494	1.93857	up-SDWG005	nodulin MtN21 /EamA-like transporter family protein
LOC_Os04g35010	1.67359	2.09979	up-SDWG005	basic helix-loop-helix (bHLH) DNA-binding superfamily protein
LOC_Os04g35020	3.1456	3.34094	up-SDWG005	cellulose synthase-like B3
LOC_Os04g35140	1.69099	1.86088	up-SDWG005	Subtilase family protein
LOC_Os04g35270	1.89229	2.25814	up-SDWG005	fucosyltransferase 13
LOC_Os04g35370	3.83155	4.09709	up-SDWG005	BTB-POZ and MATH domain 2
LOC_Os04g35390	1.47157	2.99027	up-SDWG005	expressed protein
LOC_Os04g35690	3.99074	5.8865	up-SDWG005	Tetratricopeptide repeat (TPR)-like superfamily protein
LOC_Os04g35840	1.32895	2.55748	up-SDWG005	T-complex protein 11
LOC_Os04g35860	4.77643	5.39366	up-SDWG005	T-complex protein 11
LOC_Os04g35890	1.88071	3.50211	up-SDWG005	CRINKLY4 related 4
LOC_Os04g36040	1.16582	1.93376	up-SDWG005	Major facilitator superfamily protein
LOC_Os04g36820	1.69081	2.85629	up-SDWG005	expressed protein
LOC_Os04g37500	1.91156	2.66154	up-SDWG005	glutamate decarboxylase 4
LOC_Os04g37520	1.35418	4.02386	up-SDWG005	Protein of unknown function (DUF3537)
LOC_Os04g37550	5.84756	7.2155	up-SDWG005	Eukaryotic aspartyl protease family protein
LOC_Os04g37570	4.07203	6.93726	up-SDWG005	Eukaryotic aspartyl protease family protein
LOC_Os04g37680	1.53579	1.98817	up-SDWG005	alpha/beta-Hydrolases superfamily protein
LOC_Os04g37740	1.63945	3.15927	up-SDWG005	RING/U-box superfamily protein
LOC_Os04g37880	2.02105	3.0571	up-SDWG005	expressed protein
LOC_Os04g38220	3.76275	6.45858	up-SDWG005	Major facilitator superfamily protein
LOC_Os04g38390	2.03336	3.00257	up-SDWG005	Lipase/lipooxygenase, PLAT/LH2 family protein
LOC_Os04g38600	1.34259	2.78398	up-SDWG005	glyceraldehyde 3-phosphate dehydrogenase A subunit 2
LOC_Os04g39470	4.85872	4.97384	up-SDWG005	myb domain protein 103
LOC_Os04g39489	1.1656	2.08379	up-SDWG005	amino acid permease 7
LOC_Os04g39880	1.14467	2.67351	up-SDWG005	beta glucosidase 13
LOC_Os04g39980	1.24877	2.28687	up-SDWG005	2-oxoglutarate (2OG) and Fe(II)-dependent oxygenase superfamily protein
LOC_Os04g40530	1.39786	1.91772	up-SDWG005	S-adenosyl-L-methionine-dependent methyltransferases superfamily protein
LOC_Os04g40560	1.65781	1.60838	up-SDWG005	Transducin/WD40 repeat-like superfamily protein
LOC_Os04g40570	1.54361	2.77179	up-SDWG005	ABC transporter family protein
LOC_Os04g40580	4.37004	4.6133	up-SDWG005	MBOAT (membrane bound O-acyl transferase) family protein
LOC_Os04g40670	1.51381	2.49454	up-SDWG005	expressed protein
LOC_Os04g40800	4.50612	5.22697	up-SDWG005	F-box/RNI-like superfamily protein
LOC_Os04g40990	2.49193	4.53517	up-SDWG005	malate synthase
LOC_Os04g41310	1.88764	3.32027	up-SDWG005	Protein kinase superfamily protein
LOC_Os04g41960	1.17802	1.64457	up-SDWG005	alkenal reductase
LOC_Os04g42310	1.0727	2.28034	up-SDWG005	BTB/POZ domain with WD40/YVTN repeat-like protein
LOC_Os04g42550	6.71597	7.71173	up-SDWG005	expressed protein
LOC_Os04g42940	3.0848	3.11789	up-SDWG005	NAC domain containing protein 64
LOC_Os04g43210	-1.12658	1.19676	up-SDWG005	expressed protein
LOC_Os04g43270	2.58423	4.52898	up-SDWG005	Fatty acid hydroxylase superfamily
LOC_Os04g43760	1.25222	1.99983	up-SDWG005	PHE ammonia lyase 1
LOC_Os04g43800	2.97218	2.87387	up-SDWG005	PHE ammonia lyase 1
LOC_Os04g43820	2.5715	4.1775	up-SDWG005	expressed protein
LOC_Os04g44120	5.0432	5.4236	up-SDWG005	expressed protein
LOC_Os04g44340	1.88951	3.0431	up-SDWG005	Protein of unknown function (DUF177)
LOC_Os04g44510	1.91838	2.95375	up-SDWG005	GRAM domain-containing protein / ABA-responsive protein-related
LOC_Os04g44570	1.92404	1.32864	up-SDWG005	beta-tonoplast intrinsic protein
LOC_Os04g44600	2.31851	1.9488	up-SDWG005	expressed protein
LOC_Os04g44670	1.28051	1.27489	up-SDWG005	Integrase-type DNA-binding superfamily protein
LOC_Os04g44740	3.00536	2.60213	up-SDWG005	alpha 1,4-glycosyltransferase family protein
LOC_Os04g44760	3.74661	6.13179	up-SDWG005	Major facilitator superfamily protein
LOC_Os04g44950	1.53985	2.34352	up-SDWG005	NAD(P)-binding Rossmann-fold superfamily protein
LOC_Os04g45130	3.97544	5.44996	up-SDWG005	Copper transport protein family
LOC_Os04g45140	2.66524	3.987	up-SDWG005	Arabidopsis thaliana protein of unknown function (DUF821)
LOC_Os04g45170	1.83778	2.2251	up-SDWG005	Leucine-rich repeat protein kinase family protein
LOC_Os04g45210	2.22011	3.68224	up-SDWG005	peroxin 11B
LOC_Os04g45340	1.51035	1.25427	up-SDWG005	Arabidopsis NAC domain containing protein 26
LOC_Os04g45370	2.31945	3.18088	up-SDWG005	expressed protein
LOC_Os04g45480	1.01122	1.10497	up-SDWG005	stress-inducible protein, putative
LOC_Os04g45520	3.7131	5.40694	up-SDWG005	Vacuolar iron transporter (VIT) family protein
LOC_Os04g45900	1.64981	2.22644	up-SDWG005	YELLOW STRIPE like 2
LOC_Os04g45960	3.86207	5.15685	up-SDWG005	subtilisin-like serine protease 3
LOC_Os04g46000	2.26331	3.17969	up-SDWG005	cyclin p4;1
LOC_Os04g46110	1.0445	1.22315	up-SDWG005	expressed protein
LOC_Os04g46120	2.49433	2.61562	up-SDWG005	Cupredoxin superfamily protein
LOC_Os04g46130	1.84155	1.77926	up-SDWG005	uclacyanin 1
LOC_Os04g46220	1.90479	2.03498	up-SDWG005	ethylene responsive element binding factor 2
LOC_Os04g46440	1.24993	1.08349	up-SDWG005	Integrase-type DNA-binding superfamily protein
LOC_Os04g46560	1.68024	1.68793	up-SDWG005	Lactate/malate dehydrogenase family protein
LOC_Os04g46830	3.15396	3.41448	up-SDWG005	Bifunctional inhibitor/lipid-transfer protein/seed storage 2S albumin superfamily protein
LOC_Os04g46910	2.56097	3.28699	up-SDWG005	actin depolymerizing factor 7
LOC_Os04g46940	2.43354	4.4728	up-SDWG005	heavy metal atpase 5
LOC_Os04g47110	4.45143	4.51161	up-SDWG005	expressed protein
LOC_Os04g47180	2.03486	3.36999	up-SDWG005	Protein of unknown function (DUF3741)
LOC_Os04g47200	1.69837	2.13233	up-SDWG005	expressed protein
LOC_Os04g47310	1.54512	3.01898	up-SDWG005	expressed protein
LOC_Os04g47390	4.95677	6.84519	up-SDWG005	GDSL-like Lipase/Acylhydrolase superfamily protein
LOC_Os04g47400	2.79562	5.94733	up-SDWG005	SKU5 similar 5
LOC_Os04g47720	1.24404	1.34189	up-SDWG005	UDP-glycosyltransferase 73B4
LOC_Os04g48130	3.62718	6.20019	up-SDWG005	RHOMBOID-like 2
LOC_Os04g48210	5.93402	6.76672	up-SDWG005	cytochrome P450, family 87, subfamily A, polypeptide 2
LOC_Os04g48250	1.25925	1.4587	up-SDWG005	expressed protein
LOC_Os04g48290	1.1419	-1.19998	up-SDWG005	MATE efflux family protein
LOC_Os04g48350	4.84715	3.94678	up-SDWG005	C-repeat/DRE binding factor 2
LOC_Os04g48360	3.2815	3.8096	up-SDWG005	expressed protein
LOC_Os04g48380	1.40709	2.467	up-SDWG005	peptidoglycan-binding LysM domain-containing protein
LOC_Os04g48400	1.45639	2.41745	up-SDWG005	Glucose-methanol-choline (GMC) oxidoreductase family protein
LOC_Os04g48850	1.97395	1.26626	up-SDWG005	1-aminocyclopropane-1-carboxylic acid (acc) synthase 6
LOC_Os04g48870	3.3698	6.1854	up-SDWG005	SPIRAL1-like2
LOC_Os04g49000	1.05302	1.58064	up-SDWG005	brassinosteroid-responsive RING-H2
LOC_Os04g49160	2.05213	4.65979	up-SDWG005	brassinosteroid-responsive RING-H2
LOC_Os04g49690	1.51049	1.00152	up-SDWG005	Malectin/receptor-like protein kinase family protein
LOC_Os04g49870	4.65186	5.32058	up-SDWG005	poly(A) polymerase 2
LOC_Os04g50200	2.66895	4.75776	up-SDWG005	F-box and associated interaction domains-containing protein
LOC_Os04g50700	2.17097	2.75508	up-SDWG005	expressed protein
LOC_Os04g50770	5.61803	8.48454	up-SDWG005	myb domain protein 63
LOC_Os04g50850	1.69041	1.33417	up-SDWG005	Eukaryotic aspartyl protease family protein
LOC_Os04g51030	1.20379	1.79657	up-SDWG005	wall associated kinase-like 2
LOC_Os04g51150	1.89878	2.44955	up-SDWG005	alternative oxidase 1A
LOC_Os04g51580	1.0895	3.06883	up-SDWG005	plant intracellular ras group-related LRR 6
LOC_Os04g51830	2.55188	3.26816	up-SDWG005	high-affinity K+ transporter 1
LOC_Os04g51980	2.13691	2.68528	up-SDWG005	HXXXD-type acyl-transferase family protein
LOC_Os04g51990	2.56543	2.92076	up-SDWG005	HXXXD-type acyl-transferase family protein
LOC_Os04g52090	1.55587	1.52975	up-SDWG005	ERF domain protein 10
LOC_Os04g52190	1.30892	1.81161	up-SDWG005	VACUOLAR SORTING RECEPTOR 7
LOC_Os04g52260	3.22547	4.26926	up-SDWG005	Bifunctional inhibitor/lipid-transfer protein/seed storage 2S albumin superfamily protein
LOC_Os04g52530	3.35754	4.85912	up-SDWG005	Heavy metal transport/detoxification superfamily protein
LOC_Os04g52670	1.14136	1.66533	up-SDWG005	SAUR-like auxin-responsive protein family
LOC_Os04g52780	1.88897	1.90881	up-SDWG005	Leucine-rich receptor-like protein kinase family protein
LOC_Os04g53580	3.86497	6.10752	up-SDWG005	PAK-box/P21-Rho-binding family protein
LOC_Os04g53606	5.04442	6.82765	up-SDWG005	expressed protein
LOC_Os04g53810	6.09303	8.64435	up-SDWG005	NAD(P)-binding Rossmann-fold superfamily protein
LOC_Os04g54210	1.8782	3.90254	up-SDWG005	Wound-responsive family protein
LOC_Os04g54220	2.76572	3.26957	up-SDWG005	expressed protein
LOC_Os04g54300	1.29076	2.34371	up-SDWG005	Wound-responsive family protein
LOC_Os04g54310	1.31102	2.40343	up-SDWG005	Wound-responsive family protein
LOC_Os04g54390	2.23225	2.68602	up-SDWG005	bifunctional nuclease i
LOC_Os04g54560	3.02715	4.86641	up-SDWG005	anthocyanin 5-aromatic acyltransferase 1
LOC_Os04g54800	2.61107	4.65822	up-SDWG005	shikimate kinase 1
LOC_Os04g54900	2.58421	3.36568	up-SDWG005	basic helix-loop-helix (bHLH) DNA-binding family protein
LOC_Os04g55640	1.0831	2.14704	up-SDWG005	Protein of unknown function (DUF579)
LOC_Os04g55670	1.24884	1.9283	up-SDWG005	Nucleotide-diphospho-sugar transferases superfamily protein
LOC_Os04g55850	2.66253	2.73822	up-SDWG005	endonuclease 2
LOC_Os04g56100	3.15769	5.91322	up-SDWG005	expressed protein
LOC_Os04g56500	2.00061	2.91566	up-SDWG005	ILI1 binding bHLH 1
LOC_Os04g57030	1.21947	1.24433	up-SDWG005	VQ motif-containing protein
LOC_Os04g57130	3.08947	7.48779	up-SDWG005	Disease resistance-responsive (dirigent-like protein) family protein
LOC_Os04g57200	2.67112	3.22885	up-SDWG005	Heavy metal transport/detoxification superfamily protein
LOC_Os04g57340	1.117	1.16826	up-SDWG005	ethylene responsive element binding factor 3
LOC_Os04g57350	1.53451	3.66868	up-SDWG005	EPS15 homology domain 1
LOC_Os04g57430	3.34064	3.8867	up-SDWG005	Leucine-rich repeat (LRR) family protein
LOC_Os04g57760	1.69095	2.53582	up-SDWG005	Protein of unknown function (DUF793)
LOC_Os04g57880	1.25679	2.73559	up-SDWG005	DNAJ heat shock N-terminal domain-containing protein
LOC_Os04g57980	3.16036	2.5764	up-SDWG005	expressed protein
LOC_Os04g58070	1.84665	2.76256	up-SDWG005	Eukaryotic aspartyl protease family protein
LOC_Os04g58100	1.46666	2.52029	up-SDWG005	Plant protein of unknown function (DUF639)
LOC_Os04g58120	2.09669	1.90773	up-SDWG005	expressed protein
LOC_Os04g58800	1.97117	2.2394	up-SDWG005	MMS ZWEI homologue 3
LOC_Os04g58810	1.47133	1.49006	up-SDWG005	Polynucleotidyl transferase, ribonuclease H-like superfamily protein
LOC_Os04g58860	1.96831	2.81476	up-SDWG005	Late embryogenesis abundant (LEA) hydroxyproline-rich glycoprotein family
LOC_Os04g58890	1.40726	1.40759	up-SDWG005	expressed protein
LOC_Os04g59020	2.34222	3.73567	up-SDWG005	Vacuolar iron transporter (VIT) family protein
LOC_Os04g59120	2.24047	2.07778	up-SDWG005	nodulin MtN21 /EamA-like transporter family protein
LOC_Os04g59370	1.52323	1.09162	up-SDWG005	Pathogenesis-related thaumatin superfamily protein
LOC_Os04g59520	2.45196	3.47217	up-SDWG005	C2 calcium/lipid-binding plant phosphoribosyltransferase family protein
LOC_Os05g01030	1.35109	2.317	up-SDWG005	ATPase E1-E2 type family protein / haloacid dehalogenase-like hydrolase family protein
LOC_Os05g01140	1.4287	1.47771	up-SDWG005	S-adenosyl-L-methionine-dependent methyltransferases superfamily protein
LOC_Os05g01280	2.84783	4.18197	up-SDWG005	Protein of unknown function (DUF 3339)
LOC_Os05g01290	2.63713	3.96242	up-SDWG005	Protein of unknown function (DUF 3339)
LOC_Os05g01580	4.6027	6.90981	up-SDWG005	nodulin MtN21 /EamA-like transporter family protein
LOC_Os05g01810	1.34221	1.32463	up-SDWG005	xylem cysteine peptidase 2
LOC_Os05g01950	1.05705	1.80802	up-SDWG005	expressed protein
LOC_Os05g02140	4.37005	4.95667	up-SDWG005	epsin N-terminal homology (ENTH) domain-containing protein / clathrin assembly protein-related
LOC_Os05g02420	2.75112	3.32911	up-SDWG005	expressed protein
LOC_Os05g02570	2.70266	3.60327	up-SDWG005	F-box family protein
LOC_Os05g02760	3.69675	3.51433	up-SDWG005	expressed protein
LOC_Os05g02870	3.01246	5.08989	up-SDWG005	ABC-2 type transporter family protein
LOC_Os05g03040	1.04343	2.11985	up-SDWG005	related to AP2.7
LOC_Os05g03160	4.95517	4.18657	up-SDWG005	LOB domain-containing protein 11
LOC_Os05g03590	2.60452	2.24441	up-SDWG005	expressed protein
LOC_Os05g03750	1.67777	2.84216	up-SDWG005	expressed protein
LOC_Os05g03760	2.30131	2.33458	up-SDWG005	zinc finger (CCCH-type) family protein
LOC_Os05g03960	2.4825	2.41013	up-SDWG005	expressed protein
LOC_Os05g04120	3.01556	4.7921	up-SDWG005	iron-regulated protein 3
LOC_Os05g04380	1.38008	2.77878	up-SDWG005	Peroxidase superfamily protein
LOC_Os05g04500	4.6122	7.54333	up-SDWG005	Peroxidase superfamily protein
LOC_Os05g04510	1.22905	2.89825	up-SDWG005	S-adenosylmethionine synthetase 1
LOC_Os05g04584	4.18392	6.48135	up-SDWG005	HXXXD-type acyl-transferase family protein
LOC_Os05g04640	3.04486	6.09405	up-SDWG005	WRKY family transcription factor
LOC_Os05g04700	2.17289	3.76576	up-SDWG005	Low temperature and salt responsive protein family
LOC_Os05g04820	1.05487	1.20592	up-SDWG005	myb domain protein 61
LOC_Os05g05060	1.40236	1.48737	up-SDWG005	expressed protein
LOC_Os05g05620	2.97443	2.73806	up-SDWG005	Glutathione S-transferase family protein
LOC_Os05g05670	3.3217	2.77348	up-SDWG005	2-oxoglutarate (2OG) and Fe(II)-dependent oxygenase superfamily protein
LOC_Os05g05680	3.69571	3.01107	up-SDWG005	2-oxoglutarate (2OG) and Fe(II)-dependent oxygenase superfamily protein
LOC_Os05g05920	5.23155	7.82697	up-SDWG005	expressed protein
LOC_Os05g06120	2.96291	5.34548	up-SDWG005	ubiquitin-conjugating enzyme 23
LOC_Os05g06480	1.0488	1.80769	up-SDWG005	Inorganic H pyrophosphatase family protein
LOC_Os05g06710	1.08822	2.144	up-SDWG005	GDSL-like Lipase/Acylhydrolase superfamily protein
LOC_Os05g06720	2.82741	4.41285	up-SDWG005	GDSL-like Lipase/Acylhydrolase superfamily protein
LOC_Os05g06780	3.33492	4.14307	up-SDWG005	Bifunctional inhibitor/lipid-transfer protein/seed storage 2S albumin superfamily protein
LOC_Os05g06940	2.9138	4.65679	up-SDWG005	Ca2+-activated RelA/spot homolog
LOC_Os05g07060	5.89744	9.86902	up-SDWG005	FASCICLIN-like arabinogalactan-protein 11
LOC_Os05g07140	1.22012	2.93256	up-SDWG005	RING/U-box superfamily protein
LOC_Os05g07240	1.96088	2.86573	up-SDWG005	expressed protein
LOC_Os05g07650	1.21931	2.20665	up-SDWG005	Endomembrane protein 70 protein family
LOC_Os05g07710	1.82393	2.76857	up-SDWG005	homolog of yeast autophagy 18 (ATG18) D
LOC_Os05g07940	2.19504	2.75001	up-SDWG005	Lactoylglutathione lyase / glyoxalase I family protein
LOC_Os05g08554	1.20843	3.319	up-SDWG005	expressed protein
LOC_Os05g08640	1.57283	2.27665	up-SDWG005	HXXXD-type acyl-transferase family protein
LOC_Os05g08750	1.57881	2.27479	up-SDWG005	indole-3-acetate beta-D-glucosyltransferase
LOC_Os05g09020	3.16879	4.89638	up-SDWG005	WRKY DNA-binding protein 50
LOC_Os05g09440	1.66322	2.97484	up-SDWG005	NADP-malic enzyme 3
LOC_Os05g09740	1.69064	2.92711	up-SDWG005	HAD superfamily, subfamily IIIB acid phosphatase
LOC_Os05g10420	2.81319	4.07689	up-SDWG005	expressed protein
LOC_Os05g10830	3.50169	4.40748	up-SDWG005	RmlC-like cupins superfamily protein
LOC_Os05g11010	1.5189	1.59194	up-SDWG005	Late embryogenesis abundant (LEA) hydroxyproline-rich glycoprotein family
LOC_Os05g11130	2.03831	2.18837	up-SDWG005	cytochrome P450, family 90, subfamily D, polypeptide 1
LOC_Os05g11580	3.50455	4.81119	up-SDWG005	expressed protein
LOC_Os05g11910	1.40758	1.78019	up-SDWG005	GDSL-like Lipase/Acylhydrolase superfamily protein
LOC_Os05g11950	1.33682	1.67938	up-SDWG005	GDSL-like Lipase/Acylhydrolase superfamily protein
LOC_Os05g12450	2.40387	3.57201	up-SDWG005	UDP-Glycosyltransferase superfamily protein
LOC_Os05g12670	2.35622	2.25626	up-SDWG005	expressed protein
LOC_Os05g13580	1.02704	1.91822	up-SDWG005	EF hand calcium-binding protein family
LOC_Os05g14070	2.20898	2.68509	up-SDWG005	expressed protein
LOC_Os05g14980	1.58849	2.14401	up-SDWG005	expressed protein
LOC_Os05g15600	1.28408	1.34049	up-SDWG005	Transcription elongation factor (TFIIS) family protein
LOC_Os05g15630	5.85672	6.07369	up-SDWG005	Uncharacterised protein family (UPF0497)
LOC_Os05g16460	3.2478	3.04845	up-SDWG005	expressed protein
LOC_Os05g18470	2.09615	3.67118	up-SDWG005	Sec14p-like phosphatidylinositol transfer family protein
LOC_Os05g18604	2.56967	4.37914	up-SDWG005	serine carboxypeptidase-like 27
LOC_Os05g23398	1.63137	1.86172	up-SDWG005	expressed protein
LOC_Os05g24140	1.30829	1.77689	up-SDWG005	Major facilitator superfamily protein
LOC_Os05g24800	1.66003	1.46794	up-SDWG005	expressed protein
LOC_Os05g25480	4.40984	6.14131	up-SDWG005	Glycosyl hydrolase superfamily protein
LOC_Os05g25630	1.48979	1.88091	up-SDWG005	Serine protease inhibitor, potato inhibitor I-type family protein
LOC_Os05g25640	1.90078	3.36392	up-SDWG005	cinnamate-4-hydroxylase
LOC_Os05g26840	1.98444	2.93752	up-SDWG005	AZA-guanine resistant1
LOC_Os05g27010	1.38576	1.44698	up-SDWG005	Major facilitator superfamily protein
LOC_Os05g27730	1.98666	3.76867	up-SDWG005	WRKY DNA-binding protein 33
LOC_Os05g27790	1.2373	2.56292	up-SDWG005	Uncharacterised protein family (UPF0497)
LOC_Os05g28320	2.57295	2.95624	up-SDWG005	myb domain protein 77
LOC_Os05g28730	1.6657	2.18308	up-SDWG005	RING/FYVE/PHD zinc finger superfamily protein
LOC_Os05g28740	1.66948	4.92048	up-SDWG005	Adenine nucleotide alpha hydrolases-like superfamily protein
LOC_Os05g29710	1.25165	2.07871	up-SDWG005	RING/U-box superfamily protein
LOC_Os05g29750	1.60865	2.54108	up-SDWG005	cytochrome P450, family 71, subfamily B, polypeptide 34
LOC_Os05g29790	4.48609	5.91378	up-SDWG005	Plant invertase/pectin methylesterase inhibitor superfamily
LOC_Os05g29974	2.29195	4.02879	up-SDWG005	alpha/beta-Hydrolases superfamily protein
LOC_Os05g30350	2.55206	3.37639	up-SDWG005	beta glucosidase 11
LOC_Os05g30390	2.43297	2.54868	up-SDWG005	beta glucosidase 11
LOC_Os05g30400	1.66079	1.89893	up-SDWG005	expressed protein
LOC_Os05g30500	-3.94104	1.81753	up-SDWG005	expressed protein
LOC_Os05g30580	2.44821	8.0623	up-SDWG005	subtilisin-like serine protease 2
LOC_Os05g31140	2.8491	4.24681	up-SDWG005	Glycosyl hydrolase superfamily protein
LOC_Os05g31620	1.62955	2.578	up-SDWG005	EF hand calcium-binding protein family
LOC_Os05g31785	1.64885	2.11001	up-SDWG005	expressed protein
LOC_Os05g31910	2.21471	3.36475	up-SDWG005	ABC-2 type transporter family protein
LOC_Os05g32300	5.13152	6.64415	up-SDWG005	expressed protein
LOC_Os05g32370	2.67479	1.59197	up-SDWG005	helicase domain-containing protein
LOC_Os05g32810	1.29689	2.50977	up-SDWG005	expressed protein
LOC_Os05g33140	3.94618	7.03011	up-SDWG005	basic chitinase
LOC_Os05g33150	3.56796	6.16743	up-SDWG005	basic chitinase
LOC_Os05g33310	1.0063	1.6468	up-SDWG005	oxidoreductase, 2OG-Fe(II) oxygenase family protein
LOC_Os05g33630	1.23478	2.26673	up-SDWG005	inosine-uridine preferring nucleoside hydrolase family protein
LOC_Os05g33820	1.34012	2.10804	up-SDWG005	alpha/beta-Hydrolases superfamily protein
LOC_Os05g33830	1.15245	1.21904	up-SDWG005	RING/U-box superfamily protein
LOC_Os05g33900	2.31648	2.29571	up-SDWG005	nodulin MtN21 /EamA-like transporter family protein
LOC_Os05g33940	2.3298	3.54981	up-SDWG005	carboxyesterase 17
LOC_Os05g34810	3.06506	4.17143	up-SDWG005	Protein of unknown function, DUF538
LOC_Os05g34830	1.29616	3.0696	up-SDWG005	NAC (No Apical Meristem) domain transcriptional regulator superfamily protein
LOC_Os05g34950	1.31896	1.73663	up-SDWG005	Protein kinase superfamily protein
LOC_Os05g34980	1.6673	2.17417	up-SDWG005	amino acid permease 2
LOC_Os05g35200	1.83633	3.3538	up-SDWG005	plant glycogenin-like starch initiation protein 1
LOC_Os05g35290	3.13715	5.60612	up-SDWG005	PHE ammonia lyase 1
LOC_Os05g35340	1.5253	3.50077	up-SDWG005	expressed protein
LOC_Os05g35400	5.08154	6.57757	up-SDWG005	Heat shock protein 70 (Hsp 70) family protein
LOC_Os05g35470	1.96173	3.12508	up-SDWG005	alpha/beta-Hydrolases superfamily protein
LOC_Os05g35500	1.29377	1.61407	up-SDWG005	myb domain protein 4
LOC_Os05g35650	1.01879	1.99793	up-SDWG005	Major facilitator superfamily protein
LOC_Os05g35690	4.61376	7.945	up-SDWG005	GAST1 protein homolog 3
LOC_Os05g36010	2.81007	4.68899	up-SDWG005	Subtilase family protein
LOC_Os05g36260	2.15919	1.89836	up-SDWG005	pyrophosphorylase 3
LOC_Os05g36270	1.62682	2.64338	up-SDWG005	Inositol monophosphatase family protein
LOC_Os05g36290	1.38514	3.72475	up-SDWG005	actin 7
LOC_Os05g36320	1.29441	1.97739	up-SDWG005	expressed protein
LOC_Os05g36370	1.76516	3.22709	up-SDWG005	expressed protein
LOC_Os05g37080	2.17171	2.18709	up-SDWG005	NAC domain containing protein 90
LOC_Os05g37130	2.94112	4.15999	up-SDWG005	Glycosyl hydrolase superfamily protein
LOC_Os05g38040	1.44431	3.64818	up-SDWG005	expressed protein
LOC_Os05g38350	4.26275	5.94645	up-SDWG005	glycerol-3-phosphate acyltransferase 5
LOC_Os05g38390	4.14924	4.96251	up-SDWG005	laccase 17
LOC_Os05g38410	2.8991	4.21934	up-SDWG005	laccase 17
LOC_Os05g38420	3.46241	4.41294	up-SDWG005	laccase 17
LOC_Os05g39250	4.04633	3.22192	up-SDWG005	PEBP (phosphatidylethanolamine-binding protein) family protein
LOC_Os05g39320	2.25983	3.80273	up-SDWG005	Thiamine pyrophosphate dependent pyruvate decarboxylase family protein
LOC_Os05g39350	1.62255	3.75103	up-SDWG005	Plant protein of unknown function (DUF828)
LOC_Os05g39400	2.04036	2.59944	up-SDWG005	expressed protein
LOC_Os05g39800	3.65549	5.24471	up-SDWG005	Major facilitator superfamily protein
LOC_Os05g39930	1.89445	1.4066	up-SDWG005	ARM repeat superfamily protein
LOC_Os05g40020	1.39788	2.76914	up-SDWG005	RING/U-box superfamily protein
LOC_Os05g40180	1.15103	1.7152	up-SDWG005	Protein kinase superfamily protein
LOC_Os05g40400	3.39578	4.32579	up-SDWG005	Late embryogenesis abundant (LEA) hydroxyproline-rich glycoprotein family
LOC_Os05g40630	1.61287	3.12939	up-SDWG005	Protein of unknown function (DUF567)
LOC_Os05g40890	2.29832	3.45328	up-SDWG005	expressed protein
LOC_Os05g41090	1.2615	2.68342	up-SDWG005	calmodulin-domain protein kinase cdpk isoform 2
LOC_Os05g41270	1.37194	3.79176	up-SDWG005	calcium-dependent protein kinase 17
LOC_Os05g41380	2.45211	3.39708	up-SDWG005	expressed protein
LOC_Os05g41460	1.4102	2.46926	up-SDWG005	cystatin B
LOC_Os05g41610	2.41469	5.03771	up-SDWG005	beta-1,3-glucanase 1
LOC_Os05g41920	3.38868	4.01575	up-SDWG005	expressed protein
LOC_Os05g41990	3.85302	6.55889	up-SDWG005	Peroxidase superfamily protein
LOC_Os05g42000	2.86782	4.23998	up-SDWG005	Peroxidase superfamily protein
LOC_Os05g42120	1.03501	1.18602	up-SDWG005	HSP20-like chaperones superfamily protein
LOC_Os05g42190	1.1358	1.57776	up-SDWG005	flavodoxin-like quinone reductase 1
LOC_Os05g43390	1.28851	3.16693	up-SDWG005	Signal recognition particle, SRP54 subunit protein
LOC_Os05g43860	2.29395	3.65113	up-SDWG005	Protein of unknown function (DUF688)
LOC_Os05g43870	1.48409	3.20842	up-SDWG005	interactor of constitutive active rops 1
LOC_Os05g43960	1.60904	2.62215	up-SDWG005	NAC domain containing protein 35
LOC_Os05g44120	1.66354	1.52738	up-SDWG005	expressed protein
LOC_Os05g44300	1.7864	3.0733	up-SDWG005	Protein of unknown function (DUF506)
LOC_Os05g45020	1.34537	2.68348	up-SDWG005	Zinc finger C-x8-C-x5-C-x3-H type family protein
LOC_Os05g45150	1.08892	2.12057	up-SDWG005	UDP-glucosyl transferase 88A1
LOC_Os05g45450	1.71192	2.45256	up-SDWG005	Protein of unknown function, DUF584
LOC_Os05g46020	2.35251	3.23713	up-SDWG005	WRKY DNA-binding protein 51
LOC_Os05g46390	2.64372	3.87653	up-SDWG005	FBD, F-box and Leucine Rich Repeat domains containing protein
LOC_Os05g46420	1.54312	1.6288	up-SDWG005	expressed protein
LOC_Os05g46500	1.59492	2.50728	up-SDWG005	expressed protein
LOC_Os05g46510	1.13511	1.63757	up-SDWG005	Pectin lyase-like superfamily protein
LOC_Os05g46610	2.19296	3.71495	up-SDWG005	myb domain protein 86
LOC_Os05g46750	3.52623	2.88991	up-SDWG005	mitogen-activated protein kinase kinase kinase 17
LOC_Os05g46760	2.97554	1.95734	up-SDWG005	mitogen-activated protein kinase kinase kinase 15
LOC_Os05g47660	1.64473	1.49487	up-SDWG005	lipid phosphate phosphatase 3
LOC_Os05g47670	1.62442	2.9492	up-SDWG005	RING/U-box superfamily protein
LOC_Os05g47700	3.32263	3.60257	up-SDWG005	Bifunctional inhibitor/lipid-transfer protein/seed storage 2S albumin superfamily protein
LOC_Os05g47730	1.74157	2.26053	up-SDWG005	Bifunctional inhibitor/lipid-transfer protein/seed storage 2S albumin superfamily protein
LOC_Os05g47960	2.49019	3.57953	up-SDWG005	expressed protein
LOC_Os05g48010	1.45224	2.30544	up-SDWG005	myb domain protein 36
LOC_Os05g48210	3.40025	6.08032	up-SDWG005	expressed protein
LOC_Os05g48260	1.69214	3.25219	up-SDWG005	O-acyltransferase (WSD1-like) family protein
LOC_Os05g48270	1.24611	2.67339	up-SDWG005	Cytochrome b561/ferric reductase transmembrane with DOMON related domain
LOC_Os05g48300	2.3303	3.43153	up-SDWG005	purine permease 4
LOC_Os05g48840	3.78253	6.06861	up-SDWG005	Protein of unknown function (DUF679)
LOC_Os05g48850	1.80997	4.64781	up-SDWG005	NAC domain containing protein 73
LOC_Os05g48890	1.17809	1.69514	up-SDWG005	FASCICLIN-like arabinogalactan protein 13 precursor
LOC_Os05g48930	1.17239	2.04572	up-SDWG005	Thioredoxin superfamily protein
LOC_Os05g49370	1.33785	3.43946	up-SDWG005	Protein of unknown function (DUF1645)
LOC_Os05g49430	1.17744	1.41704	up-SDWG005	Galactose mutarotase-like superfamily protein
LOC_Os05g49520	1.48333	1.71335	up-SDWG005	CTP synthase family protein
LOC_Os05g49900	5.10248	6.79987	up-SDWG005	3-ketoacyl-CoA synthase 11
LOC_Os05g49940	2.21561	4.1392	up-SDWG005	expressed protein
LOC_Os05g50080	1.34288	2.46713	up-SDWG005	Zinc finger C-x8-C-x5-C-x3-H type family protein
LOC_Os05g50100	4.93227	6.81213	up-SDWG005	expressed protein
LOC_Os05g50180	2.22776	2.52775	up-SDWG005	EF hand calcium-binding protein family
LOC_Os05g50230	2.48372	2.88332	up-SDWG005	Protein of unknown function (DUF1645)
LOC_Os05g50330	1.40901	1.13365	up-SDWG005	expressed protein
LOC_Os05g50510	1.0419	1.88095	up-SDWG005	O-acetyltransferase family protein
LOC_Os05g50700	3.75116	3.58623	up-SDWG005	WRKY family transcription factor
LOC_Os05g50850	1.09918	1.84375	up-SDWG005	Plant protein of unknown function (DUF247)
LOC_Os05g50920	3.45593	6.21181	up-SDWG005	Transmembrane amino acid transporter family protein
LOC_Os05g51160	1.64026	2.16161	up-SDWG005	myb-like transcription factor family protein
LOC_Os05g51240	1.99702	2.43298	up-SDWG005	alpha/beta-Hydrolases superfamily protein
LOC_Os05g51440	1.70613	1.71219	up-SDWG005	HSP20-like chaperones superfamily protein
LOC_Os05g51570	3.33385	7.41353	up-SDWG005	gamma vacuolar processing enzyme
LOC_Os05g51590	1.51411	2.57523	up-SDWG005	DCD (Development and Cell Death) domain protein
LOC_Os05g51670	2.13451	2.83147	up-SDWG005	UDP-D-glucose/UDP-D-galactose 4-epimerase 5
LOC_Os06g01440	1.62663	1.82934	up-SDWG005	Vacuolar iron transporter (VIT) family protein
LOC_Os06g01660	1.71276	4.00225	up-SDWG005	Nodulin MtN21 /EamA-like transporter family protein
LOC_Os06g02360	6.76951	7.63213	up-SDWG005	SKP1-like 4
LOC_Os06g02490	-1.78675	1.61349	up-SDWG005	expressed protein
LOC_Os06g02780	1.30036	1.07672	up-SDWG005	Eukaryotic aspartyl protease family protein
LOC_Os06g02930	2.69157	3.52491	up-SDWG005	expressed protein
LOC_Os06g02960	3.70898	5.406	up-SDWG005	Protein of unknown function (DUF594)
LOC_Os06g03640	1.44313	2.77775	up-SDWG005	BCL-2-associated athanogene 3
LOC_Os06g03750	1.20612	1.44831	up-SDWG005	S-adenosyl-L-methionine-dependent methyltransferases superfamily protein
LOC_Os06g03800	1.27857	2.88985	up-SDWG005	XB3 ortholog 3 in Arabidopsis thaliana
LOC_Os06g03930	1.01873	2.65093	up-SDWG005	cytochrome P450, family 704, subfamily A, polypeptide 2
LOC_Os06g04090	1.98448	2.91314	up-SDWG005	NAC (No Apical Meristem) domain transcriptional regulator superfamily protein
LOC_Os06g04169	1.5225	2.10989	up-SDWG005	alpha/beta-Hydrolases superfamily protein
LOC_Os06g04230	1.7031	2.10411	up-SDWG005	expressed protein
LOC_Os06g04240	1.45859	2.08767	up-SDWG005	expressed protein
LOC_Os06g04440	3.59784	3.82726	up-SDWG005	expressed protein
LOC_Os06g04670	3.73476	4.50309	up-SDWG005	Polynucleotidyl transferase, ribonuclease H-like superfamily protein
LOC_Os06g05284	1.40095	3.66537	up-SDWG005	HXXXD-type acyl-transferase family protein
LOC_Os06g05440	1.46554	3.00654	up-SDWG005	expressed protein
LOC_Os06g05550	1.62054	2.20758	up-SDWG005	GDSL-like Lipase/Acylhydrolase superfamily protein
LOC_Os06g05610	1.57859	2.19609	up-SDWG005	F-box family protein with a domain of unknown function (DUF295)
LOC_Os06g05930	1.02191	2.08509	up-SDWG005	expressed protein
LOC_Os06g05940	2.31654	6.33285	up-SDWG005	Arabidopsis thaliana protein of unknown function (DUF821)
LOC_Os06g06160	2.0021	3.21777	up-SDWG005	IQ-domain 9
LOC_Os06g06170	2.46098	3.83186	up-SDWG005	expressed protein
LOC_Os06g06250	1.4625	2.43565	up-SDWG005	GDSL-like Lipase/Acylhydrolase superfamily protein
LOC_Os06g06320	3.11091	4.15725	up-SDWG005	PEBP (phosphatidylethanolamine-binding protein) family protein
LOC_Os06g06550	1.57522	1.6933	up-SDWG005	Plant protein of unknown function (DUF247)
LOC_Os06g06570	4.19028	5.55022	up-SDWG005	expressed protein
LOC_Os06g06620	1.99971	3.2206	up-SDWG005	expressed protein
LOC_Os06g06700	4.34441	6.84629	up-SDWG005	expressed protein
LOC_Os06g06780	1.18451	2.08063	up-SDWG005	expressed protein
LOC_Os06g06990	1.34265	1.8904	up-SDWG005	expressed protein
LOC_Os06g07000	1.36904	2.90115	up-SDWG005	F-box/RNI-like superfamily protein
LOC_Os06g07100	1.02025	2.01771	up-SDWG005	RING/U-box superfamily protein
LOC_Os06g07300	3.0348	3.09541	up-SDWG005	Mannose-binding lectin superfamily protein
LOC_Os06g07932	1.37254	1.67704	up-SDWG005	2-oxoglutarate (2OG) and Fe(II)-dependent oxygenase superfamily protein
LOC_Os06g08120	1.58175	1.96991	up-SDWG005	Plant protein of unknown function (DUF247)
LOC_Os06g08640	3.55551	6.1586	up-SDWG005	hydroxycinnamoyl-CoA shikimate/quinate hydroxycinnamoyl transferase
LOC_Os06g09310	2.70359	4.05004	up-SDWG005	RING/U-box superfamily protein
LOC_Os06g09560	2.36968	2.5747	up-SDWG005	Chaperone DnaJ-domain superfamily protein
LOC_Os06g09610	1.01233	2.10775	up-SDWG005	Thioredoxin superfamily protein
LOC_Os06g09620	2.00376	2.59828	up-SDWG005	expressed protein
LOC_Os06g09920	1.79153	3.4958	up-SDWG005	expressed protein
LOC_Os06g10160	1.43393	2.37602	up-SDWG005	Protein kinase superfamily protein
LOC_Os06g10170	1.10813	1.71527	up-SDWG005	flavin-dependent monooxygenase 1
LOC_Os06g10510	1.20621	2.5522	up-SDWG005	expressed protein
LOC_Os06g10670	2.79885	4.09581	up-SDWG005	Eukaryotic aspartyl protease family protein
LOC_Os06g10750	2.82257	4.05801	up-SDWG005	nodulin MtN21 /EamA-like transporter family protein
LOC_Os06g10780	2.58783	1.21679	up-SDWG005	Integrase-type DNA-binding superfamily protein
LOC_Os06g10920	2.10991	3.2835	up-SDWG005	fucosyltransferase 8
[truncated: 3,691 more rows]

## Sheet: S5
Table S5. KEGG pathways enriched in this study.
Type	Term	Database	ID	Input number	Background number	P-Value	Corrected P-Value	Gene-names
SDWG005-UP	Phenylpropanoid biosynthesis	KEGG PATHWAY	osa00940	37	125	1.74374e-12	1.65655e-10	LOC_Os08g02110|LOC_Os09g25150|LOC_Os08g14760|LOC_Os11g43980|LOC_Os03g13200|LOC_Os06g44620|LOC_Os03g55410|LOC_Os12g34524|LOC_Os06g16350|LOC_Os05g25640|LOC_Os02g08100|LOC_Os05g30350|LOC_Os05g41990|LOC_Os06g46799|LOC_Os10g36848|LOC_Os09g33680|LOC_Os04g39880|LOC_Os02g09490|LOC_Os04g24530|LOC_Os10g12080|LOC_Os02g39850|LOC_Os09g04050|LOC_Os05g35290|LOC_Os02g41680|LOC_Os05g30390|LOC_Os12g02080|LOC_Os11g…
SDWG005-UP	Biosynthesis of secondary metabolites	KEGG PATHWAY	osa01110	91	848	6.80652e-06	0.00032331	LOC_Os06g12450|LOC_Os09g25150|LOC_Os06g43880|LOC_Os06g11240|LOC_Os06g15170|LOC_Os09g04050|LOC_Os05g04510|LOC_Os12g34524|LOC_Os04g46560|LOC_Os04g54800|LOC_Os05g25640|LOC_Os05g49900|LOC_Os05g41990|LOC_Os02g01150|LOC_Os04g37500|LOC_Os10g12080|LOC_Os12g02080|LOC_Os05g42190|LOC_Os05g05670|LOC_Os09g25390|LOC_Os02g41630|LOC_Os02g49720|LOC_Os08g02110|LOC_Os10g07010|LOC_Os02g10120|LOC_Os11g43980|LOC_Os03g…
SDWG005-UP	Phenylalanine metabolism	KEGG PATHWAY	osa00360	12	35	1.68222e-05	0.000532703	LOC_Os02g41650|LOC_Os04g43800|LOC_Os05g25640|LOC_Os02g41680|LOC_Os08g14760|LOC_Os02g08100|LOC_Os06g44620|LOC_Os02g41630|LOC_Os08g34790|LOC_Os05g35290|LOC_Os04g20164|LOC_Os04g24530
SDWG005-UP	Ubiquinone and other terpenoid-quinone biosynthesis	KEGG PATHWAY	osa00130	8	35	0.00385295	0.0801596	LOC_Os05g42190|LOC_Os05g25640|LOC_Os06g43880|LOC_Os08g14760|LOC_Os02g08100|LOC_Os06g44620|LOC_Os08g34790|LOC_Os04g24530
SDWG005-UP	Glyoxylate and dicarboxylate metabolism	KEGG PATHWAY	osa00630	11	63	0.00480178	0.0801596	LOC_Os03g12290|LOC_Os02g02400|LOC_Os04g46560|LOC_Os04g40990|LOC_Os08g39300|LOC_Os03g57220|LOC_Os07g05820|LOC_Os12g17600|LOC_Os02g01150|LOC_Os12g19381|LOC_Os12g19470
SDWG005-UP	Carbon fixation in photosynthetic organisms	KEGG PATHWAY	osa00710	12	73	0.00506271	0.0801596	LOC_Os11g07020|LOC_Os04g46560|LOC_Os08g02700|LOC_Os05g36270|LOC_Os12g19381|LOC_Os02g47020|LOC_Os05g09440|LOC_Os12g17600|LOC_Os04g38600|LOC_Os01g64660|LOC_Os04g16680|LOC_Os12g19470
SDWG005-UP	Metabolic pathways	KEGG PATHWAY	osa01100	126	1573	0.0105373	0.129358	LOC_Os06g12450|LOC_Os09g25150|LOC_Os06g43880|LOC_Os12g17600|LOC_Os11g12810|LOC_Os08g44210|LOC_Os06g11240|LOC_Os09g04050|LOC_Os05g04510|LOC_Os11g39220|LOC_Os12g19470|LOC_Os12g13930|LOC_Os11g41650|LOC_Os04g54800|LOC_Os05g25640|LOC_Os01g05820|LOC_Os05g36270|LOC_Os05g41990|LOC_Os02g01150|LOC_Os02g47020|LOC_Os04g37500|LOC_Os08g10020|LOC_Os10g12080|LOC_Os09g20390|LOC_Os12g16200|LOC_Os12g02080|LOC_Os07g…
SDWG005-UP	Flavonoid biosynthesis	KEGG PATHWAY	osa00941	5	18	0.0108933	0.129358	LOC_Os10g16974|LOC_Os02g39850|LOC_Os10g12080|LOC_Os05g25640|LOC_Os11g32650
SDWG005-UP	Glutathione metabolism	KEGG PATHWAY	osa00480	11	73	0.0123374	0.130228	LOC_Os05g05620|LOC_Os10g38740|LOC_Os01g05820|LOC_Os01g27210|LOC_Os07g28480|LOC_Os12g16200|LOC_Os03g17470|LOC_Os01g27360|LOC_Os03g29950|LOC_Os04g14680|LOC_Os10g38700
SDWG005-UP	alpha-Linolenic acid metabolism	KEGG PATHWAY	osa00592	7	39	0.0198362	0.188444	LOC_Os02g02000|LOC_Os12g26290|LOC_Os06g11280|LOC_Os02g10120|LOC_Os12g37260|LOC_Os06g11240|LOC_Os11g39220
SDWG005-UP	Glycosphingolipid biosynthesis - globo series	KEGG PATHWAY	osa00603	3	8	0.0253365	0.218815	LOC_Os10g35110|LOC_Os01g66700|LOC_Os04g44740
SDWG005-UP	Cutin, suberine and wax biosynthesis	KEGG PATHWAY	osa00073	4	17	0.0350707	0.277643	LOC_Os01g63540|LOC_Os10g34480|LOC_Os11g31090|LOC_Os03g07140
SDWG005-UP	Carbon metabolism	KEGG PATHWAY	osa01200	23	235	0.0414761	0.303094	LOC_Os04g40990|LOC_Os07g26540|LOC_Os08g39300|LOC_Os12g19381|LOC_Os12g19470|LOC_Os04g46560|LOC_Os02g02400|LOC_Os05g36270|LOC_Os02g01150|LOC_Os02g47020|LOC_Os05g09440|LOC_Os04g33190|LOC_Os04g16680|LOC_Os03g10050|LOC_Os12g17600|LOC_Os04g38600|LOC_Os07g05820|LOC_Os11g07020|LOC_Os01g54860|LOC_Os08g02700|LOC_Os03g57220|LOC_Os03g29950|LOC_Os01g64660
SDWG005-UP	Protein processing in endoplasmic reticulum	KEGG PATHWAY	osa04141	19	189	0.0488019	0.331156	LOC_Os06g14240|LOC_Os03g16460|LOC_Os03g14180|LOC_Os05g35400|LOC_Os06g02360|LOC_Os02g54140|LOC_Os08g28820|LOC_Os01g04370|LOC_Os09g10300|LOC_Os02g03570|LOC_Os03g16030|LOC_Os03g15960|LOC_Os02g52150|LOC_Os01g04360|LOC_Os03g16920|LOC_Os08g09770|LOC_Os03g16020|LOC_Os01g04350|LOC_Os07g33350
SDWG005-DOWN	Zeatin biosynthesis	KEGG PATHWAY	osa00908	3	14	0.0182072	0.299198	LOC_Os04g47720|LOC_Os04g46980|LOC_Os03g59570
SDWG005-DOWN	Diterpenoid biosynthesis	KEGG PATHWAY	osa00904	4	27	0.0195442	0.299198	LOC_Os01g11150|LOC_Os01g55240|LOC_Os05g48700|LOC_Os02g41954
SDWG005-DOWN	Starch and sucrose metabolism	KEGG PATHWAY	osa00500	11	159	0.0294989	0.299198	LOC_Os04g54360|LOC_Os01g53990|LOC_Os02g02560|LOC_Os02g44230|LOC_Os05g44600|LOC_Os08g41440|LOC_Os10g41550|LOC_Os01g66940|LOC_Os09g20390|LOC_Os03g17230|LOC_Os08g34900
SDWG005-DOWN	DNA replication	KEGG PATHWAY	osa03030	10	51	7.78309e-08	3.58022e-06	LOC_Os01g64820|LOC_Os02g55410|LOC_Os03g11540|LOC_Os05g14590|LOC_Os05g06840|LOC_Os11g29380|LOC_Os02g56130|LOC_Os08g06620|LOC_Os09g39490|LOC_Os05g39850
SDWG005-DOWN	Biosynthesis of unsaturated fatty acids	KEGG PATHWAY	osa01040	3	34	0.024836	0.163208	LOC_Os01g65830|LOC_Os03g30950|LOC_Os08g09950
SDWG005-DOWN	Mismatch repair	KEGG PATHWAY	osa03430	3	40	0.0366259	0.210008	LOC_Os02g56130|LOC_Os08g06620|LOC_Os03g11540
SDWG005-DOWN	Fatty acid biosynthesis	KEGG PATHWAY	osa00061	3	42	0.0410886	0.210008	LOC_Os01g65830|LOC_Os03g30950|LOC_Os08g09950
MH101-UP	Phenylpropanoid biosynthesis	KEGG PATHWAY	osa00940	34	125	1.92132e-16	1.59469e-14	LOC_Os08g34280|LOC_Os09g25150|LOC_Os09g32964|LOC_Os08g14760|LOC_Os11g43980|LOC_Os03g13200|LOC_Os05g06970|LOC_Os06g46799|LOC_Os01g22370|LOC_Os09g04050|LOC_Os01g73170|LOC_Os03g55410|LOC_Os06g16350|LOC_Os05g25640|LOC_Os02g08100|LOC_Os08g39870|LOC_Os05g41990|LOC_Os12g34524|LOC_Os10g36848|LOC_Os09g33710|LOC_Os02g09490|LOC_Os10g12080|LOC_Os02g58720|LOC_Os12g02080|LOC_Os11g02130|LOC_Os05g04500|LOC_Os02g…
MH101-UP	Biosynthesis of secondary metabolites	KEGG PATHWAY	osa01110	77	848	1.38203e-10	5.73544e-09	LOC_Os04g58200|LOC_Os10g07010|LOC_Os02g36220|LOC_Os05g05680|LOC_Os08g34280|LOC_Os09g25150|LOC_Os09g32964|LOC_Os08g14760|LOC_Os11g43980|LOC_Os05g07090|LOC_Os03g13200|LOC_Os05g06970|LOC_Os06g46799|LOC_Os03g30300|LOC_Os01g22370|LOC_Os06g15170|LOC_Os01g21620|LOC_Os03g55410|LOC_Os01g73170|LOC_Os04g20164|LOC_Os06g16350|LOC_Os06g04510|LOC_Os05g09500|LOC_Os04g54800|LOC_Os03g26430|LOC_Os04g53850|LOC_Os04g…
MH101-UP	Metabolic pathways	KEGG PATHWAY	osa01100	94	1573	9.72975e-05	0.0026919	LOC_Os09g25150|LOC_Os05g07090|LOC_Os09g04050|LOC_Os04g58200|LOC_Os05g46200|LOC_Os12g19470|LOC_Os12g13930|LOC_Os04g54800|LOC_Os05g25640|LOC_Os04g48880|LOC_Os07g41650|LOC_Os05g41990|LOC_Os09g33710|LOC_Os03g08999|LOC_Os01g56610|LOC_Os10g12080|LOC_Os12g16200|LOC_Os09g08130|LOC_Os05g04170|LOC_Os12g02080|LOC_Os04g36800|LOC_Os03g53790|LOC_Os05g05670|LOC_Os09g25390|LOC_Os02g41630|LOC_Os02g49720|LOC_Os04g…
MH101-UP	Cutin, suberine and wax biosynthesis	KEGG PATHWAY	osa00073	5	17	0.0012161	0.0249929	LOC_Os10g33250|LOC_Os08g31030|LOC_Os08g44360|LOC_Os11g31090|LOC_Os04g43200
MH101-UP	Flavonoid biosynthesis	KEGG PATHWAY	osa00941	5	18	0.0015056	0.0249929	LOC_Os10g12080|LOC_Os10g16974|LOC_Os05g25640|LOC_Os11g32650|LOC_Os04g53850
MH101-UP	Galactose metabolism	KEGG PATHWAY	osa00052	8	53	0.00212106	0.0293413	LOC_Os05g09500|LOC_Os09g35800|LOC_Os03g26430|LOC_Os06g46284|LOC_Os02g36600|LOC_Os02g01590|LOC_Os05g46200|LOC_Os04g38540
MH101-UP	Phenylalanine metabolism	KEGG PATHWAY	osa00360	6	35	0.004324	0.0456438	LOC_Os02g41650|LOC_Os05g25640|LOC_Os02g08100|LOC_Os08g14760|LOC_Os02g41630|LOC_Os04g20164
MH101-UP	Fatty acid elongation	KEGG PATHWAY	osa00062	5	24	0.0043994	0.0456438	LOC_Os06g15170|LOC_Os10g07010|LOC_Os05g49900|LOC_Os01g21620|LOC_Os01g05744
MH101-UP	Fatty acid degradation	KEGG PATHWAY	osa00071	6	41	0.00851867	0.078561	LOC_Os05g07090|LOC_Os05g04170|LOC_Os06g23870|LOC_Os02g49720|LOC_Os03g08999|LOC_Os10g07229
MH101-UP	Biosynthesis of unsaturated fatty acids	KEGG PATHWAY	osa01040	5	34	0.0156146	0.129601	LOC_Os01g05744|LOC_Os05g07090|LOC_Os06g23870|LOC_Os12g13930|LOC_Os02g30200
MH101-UP	Fatty acid metabolism	KEGG PATHWAY	osa01212	7	68	0.0239955	0.181057	LOC_Os12g13930|LOC_Os05g04170|LOC_Os05g07090|LOC_Os01g05744|LOC_Os06g23870|LOC_Os02g30200|LOC_Os04g36800
MH101-UP	Glycolysis / Gluconeogenesis	KEGG PATHWAY	osa00010	10	123	0.0310389	0.214686	LOC_Os05g09500|LOC_Os06g04510|LOC_Os03g26430|LOC_Os08g02700|LOC_Os02g49720|LOC_Os03g08999|LOC_Os02g36600|LOC_Os04g33190|LOC_Os04g38540|LOC_Os10g07229
MH101-UP	Sesquiterpenoid and triterpenoid biosynthesis	KEGG PATHWAY	osa00909	2	7	0.0436471	0.27867	LOC_Os11g08569|LOC_Os06g28820
MH101-DOWN	Plant hormone signal transduction	KEGG PATHWAY	osa04075	28	184	7.79801e-10	4.2967e-07	LOC_Os03g28940|LOC_Os03g08330|LOC_Os07g40290|LOC_Os01g09450|LOC_Os02g52780|LOC_Os01g62760|LOC_Os10g25290|LOC_Os09g26780|LOC_Os06g07040|LOC_Os02g10700|LOC_Os04g56850|LOC_Os01g40094|LOC_Os07g48630|LOC_Os10g25230|LOC_Os01g53880|LOC_Os03g08320|LOC_Os05g46040|LOC_Os09g15670|LOC_Os05g12260|LOC_Os03g43410|LOC_Os10g36703|LOC_Os06g45950|LOC_Os02g32610|LOC_Os08g33160|LOC_Os09g23660|LOC_Os03g16170|LOC_Os04g…
MH101-DOWN	Plant-pathogen interaction	KEGG PATHWAY	osa04626	14	112	9.23777e-05	0.012725	LOC_Os04g49510|LOC_Os03g20370|LOC_Os02g03410|LOC_Os03g21380|LOC_Os05g27730|LOC_Os05g50180|LOC_Os08g42750|LOC_Os03g57450|LOC_Os01g72530|LOC_Os04g41540|LOC_Os01g61080|LOC_Os02g54600|LOC_Os05g50810|LOC_Os01g04330
MH101-DOWN	Carotenoid biosynthesis	KEGG PATHWAY	osa00906	7	27	0.000117	0.0128934	LOC_Os09g38320|LOC_Os03g44380|LOC_Os10g38940|LOC_Os09g28390|LOC_Os03g03370|LOC_Os11g36440|LOC_Os07g05940
MH101-DOWN	DNA replication	KEGG PATHWAY	osa03030	8	51	0.000780844	0.0636673	LOC_Os12g13950|LOC_Os01g64820|LOC_Os02g55410|LOC_Os03g11540|LOC_Os05g14590|LOC_Os05g06840|LOC_Os11g29380|LOC_Os10g42400
MH101-DOWN	Pyrimidine metabolism	KEGG PATHWAY	osa00240	8	110	0.000953792	0.0183006	LOC_Os01g64820|LOC_Os01g08790|LOC_Os05g06840|LOC_Os08g06620|LOC_Os05g49770|LOC_Os09g39490|LOC_Os03g46640|LOC_Os01g46570
MH101-DOWN	Base excision repair	KEGG PATHWAY	osa03410	5	42	0.00119352	0.0183006	LOC_Os02g56130|LOC_Os08g06620|LOC_Os08g21330|LOC_Os09g39490|LOC_Os05g06840
MH101-DOWN	Nucleotide excision repair	KEGG PATHWAY	osa03420	5	66	0.0072674	0.0835751	LOC_Os02g56130|LOC_Os08g06620|LOC_Os03g11540|LOC_Os09g39490|LOC_Os05g06840
MH101-DOWN	Purine metabolism	KEGG PATHWAY	osa00230	7	130	0.00920384	0.0846753	LOC_Os09g39490|LOC_Os01g64820|LOC_Os01g08790|LOC_Os05g06840|LOC_Os02g40010|LOC_Os08g06620|LOC_Os07g46630
MH101-DOWN	Homologous recombination	KEGG PATHWAY	osa03440	4	50	0.0134258	0.102931	LOC_Os08g06620|LOC_Os04g55500|LOC_Os03g11540|LOC_Os12g31370

## Sheet: S6
Table S6.DEGs involved in the lignin and flavonoids biosynthetic pathways
Pathway	Gene ID	log2FC				symbol	annotat
		MH-28-3d-vs-MH-36-3d	MH-28-3d-vs-MH-38-3d	SDWG005-28-3d-vs-SDWG005-36-3d	SDWG005-28-3d-vs-SDWG005-38-3d
Lignin synthesis	LOC_Os02g41630	2.27809	3.70177	3.03101	4.4256	PAL	PHE ammonia lyase 1
	LOC_Os02g41650	1.41158	3.08927	2.27724	3.99731	PAL	PHE ammonia lyase 1
	LOC_Os04g43760	1.38127	2.58708	1.25222	1.99983	PAL	PHE ammonia lyase 1
	LOC_Os02g41680	-0.514977	1.51417	2.41558	5.11467	PAL	PHE ammonia lyase 1
	LOC_Os05g35290	-0.408014	0.0968757	3.13715	5.60612	PAL	PHE ammonia lyase 1
	LOC_Os04g43800	-0.0775323	0.527197	2.97218	2.87387	PAL	PHE ammonia lyase 1
	LOC_Os02g41670	-4.01043	-2.81856	1.21523	3.14477	PAL	PHE ammonia lyase 1
	LOC_Os05g25640	1.20609	2.52065	1.90078	3.36392	C4H	cinnamate-4-hydroxylase
	LOC_Os08g14760	3.04078	4.98819	1.97292	4.68739	4CL	4-coumarate:CoA ligase 2
	LOC_Os02g08100	2.40617	4.53162	2.67165	4.81818	4CL	4-coumarate:CoA ligase 2
	LOC_Os06g44620	0.689679	1.80505	1.42375	2.50883	4CL	4-coumarate:CoA ligase 2
	LOC_Os08g34790	-1.06337	-0.755418	1.2947	2.01101	4CL	4-coumarate:CoA ligase 2
	LOC_Os02g46970	-1.59879	-1.95287	-0.371771	-1.0978	4CL	4-coumarate:CoA ligase 3
	LOC_Os09g04050	3.18187	5.3159	5.78894	6.49016	CCR	cinnamoyl coa reductase 1
	LOC_Os09g25150	1.7089	3.96056	3.57256	5.66507	CCR	cinnamoyl coa reductase 1
	LOC_Os08g34280	1.18116	2.20526	0.164568	1.48904	CCR	cinnamoyl coa reductase 1
	LOC_Os02g56720	0.695985	1.91056	1.37467	1.98032	CCR	cinnamoyl coa reductase
	LOC_Os08g17500	-3.54293	2.6611	0.814438	3.57339	CCR	cinnamoyl coa reductase 1
	LOC_Os02g08420	-1.50575	-1.48589	-0.0224339	-0.234797	CCR	cinnamoyl coa reductase 1
	LOC_Os02g09490	1.5973	3.43099	1.84929	3.67084	CAD	GroES-like zinc-binding alcohol dehydrogenase family protein
	LOC_Os08g16910	5.49575	6.95551	0	0	CAD	cinnamyl alcohol dehydrogenase 6
	LOC_Os11g40690	-1.61451	0	-3.62757	-5.57673	CAD	cinnamyl-alcohol dehydrogenase
	LOC_Os09g37180	2.09083	2.23498	1.79846	2.55464	HCT	hydroxycinnamoyl-CoA shikimate/quinate hydroxycinnamoyl transferase
	LOC_Os09g37200	3.67351	5.21053	2.28811	3.52447	HCT	hydroxycinnamoyl-CoA shikimate/quinate hydroxycinnamoyl transferase
	LOC_Os06g08640	0	2.34321	3.55551	6.1586	HCT	hydroxycinnamoyl-CoA shikimate/quinate hydroxycinnamoyl transferase
	LOC_Os02g39850	-0.416211	0.516263	1.89109	3.00529	HCT	hydroxycinnamoyl-CoA shikimate/quinate hydroxycinnamoyl transferase
	LOC_Os09g34320	1.46112	4.09435	3.18389	5.86286	CCOAOMT	S-adenosyl-L-methionine-dependent methyltransferases superfamily protein
	LOC_Os10g37770	0.431228	1.91676	4.23015	5.07091	CCOAOMT	S-adenosyl-L-methionine-dependent methyltransferases superfamily protein
	LOC_Os04g14150	1.173	1.63906	1.08457	1.49496	CCOAOMT	S-adenosyl-L-methionine-dependent methyltransferases superfamily protein
	LOC_Os04g40530	0.296539	1.65598	1.39786	1.91772	CCOAOMT	S-adenosyl-L-methionine-dependent methyltransferases superfamily protein
	LOC_Os06g03750	0.595202	1.10038	1.20612	1.44831	CCOAOMT	S-adenosyl-L-methionine-dependent methyltransferases superfamily protein
	LOC_Os07g46340	0.558073	1.49676	1.06614	1.96546	CCOAOMT	S-adenosyl-L-methionine-dependent methyltransferases superfamily protein
	LOC_Os05g01140	-0.66709	-0.245641	1.4287	1.47771	CCOAOMT	S-adenosyl-L-methionine-dependent methyltransferases superfamily protein
	LOC_Os11g38860	-1.35775	-2.22651	0.700347	0.385967	CCOAOMT	S-adenosyl-L-methionine-dependent methyltransferases superfamily protein
	LOC_Os06g47294	-1.06996	-1.0599	0.214152	-0.0474595	CCOAOMT	S-adenosyl-L-methionine-dependent methyltransferases superfamily protein
	LOC_Os02g48770	-3.4152	-3.26737	-0.877397	1.11913	CCOAOMT	S-adenosyl-L-methionine-dependent methyltransferases superfamily protein
	LOC_Os05g47540	-0.48527	-0.668352	-1.53453	-2.42523	CCOAOMT	S-adenosyl-L-methionine-dependent methyltransferases superfamily protein
	LOC_Os10g02880	1.32034	4.18385	2.66483	6.0603	COMT	O-methyltransferase family protein
	LOC_Os04g11970	1.56147	3.33484	0.388884	1.70419	COMT	O-methyltransferase family protein
	LOC_Os11g20080	0.163845	-1.65165	-2.88016	-3.71333	COMT	O-methyltransferase family protein
	LOC_Os11g20160	0	-5.13e-15	-3.54183	-4.63723	COMT	O-methyltransferase family protein
	LOC_Os10g12050	1.95147	2.92486	1.20166	2.72744	C3H	cytochrome P450, family 98, subfamily A, polypeptide 3
	LOC_Os10g12080	1.99049	2.79378	1.75169	2.74491	C3H	cytochrome P450, family 98, subfamily A, polypeptide 3
	LOC_Os10g36848	2.7222	5.40557	3.84009	5.96276	F5H	ferulic acid 5-hydroxylase 1
	LOC_Os01g61160	2.18895	3.04636	6.83135	7.30948	LAC	laccase 12
	LOC_Os01g62490	2.82893	4.71289	4.8872	6.02185	LAC	laccase 17
	LOC_Os03g18640	3.06585	4.17589	4.05945	5.64643	LAC	laccase 3
	LOC_Os05g38390	1.8103	3.10276	4.14924	4.96251	LAC	laccase 17
	LOC_Os05g38420	2.20909	3.88789	3.46241	4.41294	LAC	laccase 17
	LOC_Os01g62480	0.682704	3.83537	3.35008	4.93234	LAC	laccase 17
	LOC_Os03g16610	2.11869	4.59694	3.52107	5.38818	LAC	laccase 17
	LOC_Os05g38410	2.2127	4.08025	2.8991	4.21934	LAC	laccase 17
	LOC_Os01g62600	1.76574	3.07028	1.4564	3.0823	LAC	laccase 2
	LOC_Os11g01730	1.02849	1.54906	2.52949	2.40411	LAC	laccase 12
	LOC_Os12g01730	0.777537	0.984306	1.76357	1.73544	LAC	laccase 12
	LOC_Os11g42220	0	0	3.48909	6.1347	LAC	laccase 7
	LOC_Os05g04500	2.48382	6.12576	4.6122	7.54333	PRX	Peroxidase superfamily protein
	LOC_Os06g46799	2.3422	5.88696	3.29686	6.56409	PRX	Peroxidase superfamily protein
	LOC_Os11g02130	2.88206	7.23563	4.78674	8.6351	PRX	Peroxidase superfamily protein
	LOC_Os12g02080	2.60866	6.25862	4.36351	7.41792	PRX	Peroxidase superfamily protein
	LOC_Os06g16350	2.61003	3.38936	5.83342	6.20322	PRX	Peroxidase superfamily protein
	LOC_Os05g41990	1.97405	4.97323	3.85302	6.55889	PRX	Peroxidase superfamily protein
	LOC_Os03g55410	1.89748	2.18154	2.77153	6.40901	PRX	Peroxidase superfamily protein
	LOC_Os12g34524	1.6723	3.72819	4.10687	5.29282	PRX	Peroxidase superfamily protein
	LOC_Os07g47990	1.73033	4.427	3.13565	4.78903	PRX	Peroxidase superfamily protein
	LOC_Os06g35520	2.07854	2.03817	1.88816	3.60724	PRX	Peroxidase superfamily protein
	LOC_Os08g02110	0	1.42205	3.05624	3.37058	PRX	Peroxidase superfamily protein
	LOC_Os05g06970	6.10711	6.97484	0.358431	3.08034	PRX	Peroxidase superfamily protein
	LOC_Os03g13200	1.61883	2.91923	1.12752	1.95349	PRX	peroxidase 2
	LOC_Os01g15830	0.81042	2.00654	1.89589	2.63228	PRX	Peroxidase superfamily protein
	LOC_Os01g28030	1.31951	2.93829	1.21037	2.93212	PRX	Peroxidase superfamily protein
	LOC_Os03g02920	0.535888	0.804776	1.17141	1.24589	PRX	Peroxidase superfamily protein
	LOC_Os11g43980	2.09975	2.57222	1.09017	1.662	PRX	Peroxidase superfamily protein
	LOC_Os01g22370	1.42948	2.80868	0.423745	2.68581	PRX	Peroxidase superfamily protein
	LOC_Os01g73170	2.00471	2.98151	-0.431625	1.32442	PRX	Peroxidase superfamily protein
	LOC_Os02g58720	1.209	1.56811	0.402792	0.153478	PRX	Peroxidase superfamily protein
	LOC_Os06g48030	1.56704	1.46388	1.18917	0.825141	PRX	Peroxidase superfamily protein
Flavonoids synthesis	LOC_Os11g32650	2.15687	4.79151	4.2843	7.55706	CHS	Chalcone and stilbene synthase family protein
	LOC_Os11g02440	1.52266	1.95801	1.99045	4.15869	CHI	Chalcone-flavanone isomerase family protein
	LOC_Os12g02370	0.999904	2.35988	2.27383	3.88982	CHI	Chalcone-flavanone isomerase family protein
	LOC_Os06g10210	-2.36973	-2.15033	0.756973	0.437256	CHI	Chalcone-flavanone isomerase family protein
	LOC_Os10g42660	-1.06207	-2.09247	-1.22552	-2.93837	CHI	Chalcone-flavanone isomerase family protein
	LOC_Os04g56700	3.26087	5.91089	1.65113	6.18049	F3H	flavanone 3-hydroxylase
	LOC_Os01g44260	1.56482	2.43288	4.97466	4.04224	DFR	dihydroflavonol 4-reductase
	LOC_Os08g40440	0.69137	0.475729	2.0356	3.9512	DFR	dihydroflavonol 4-reductase-like1
	LOC_Os04g53850	2.84124	2.51889	0.592243	3.19535	ANR/BAN	NAD(P)-binding Rossmann-fold superfamily protein
	LOC_Os04g53780	1.76358	1.31079	-0.03889	-0.533267	ANR/BAN	NAD(P)-binding Rossmann-fold superfamily protein
	LOC_Os04g53830	4.62963	3.5779	-1.98355	3.08542	ANR/BAN	NAD(P)-binding Rossmann-fold superfamily protein

## Sheet: S7
Table S7. Transcript factor identified in this study.
Gene ID	log2FC				Family	annotation
	SDWG005-28-3d-vs-SDWG005-36-3d	SDWG005-28-3d-vs-SDWG005-38-3d	MH101-28-3d-vs-MH101-36-3d	MH101-28-3d-vs-MH101-38-3d
LOC_Os01g14440	3.30167	5.77214	-0.639469	-0.809807	WRKY	WRKY family transcription factor
LOC_Os01g18584	2.97813	5.36938	2.32892	4.80479	WRKY	WRKY family transcription factor
LOC_Os01g43550	-0.0843363	0.0663214	-2.06106	-2.90093	WRKY	WRKY family transcription factor
LOC_Os01g46800	-1.1204	1.54691	-3.75851	-3.21147	WRKY	WRKY family transcription factor
LOC_Os05g04640	3.04486	6.09405	2.18597	4.34842	WRKY	WRKY family transcription factor
LOC_Os05g50700	3.75116	3.58623	-1.62659	-1.14686	WRKY	WRKY family transcription factor
LOC_Os01g09080	2.43831	4.32097	3.44658	5.86854	WRKY	WRKY DNA-binding protein 72
LOC_Os05g25770	-0.000538822	1.27186	-3.19554	-2.59779	WRKY	WRKY DNA-binding protein 70
LOC_Os05g03900	-1.335	-1.37399	1.87609	1.39255	WRKY	WRKY DNA-binding protein 65
LOC_Os05g46020	2.35251	3.23713	0.100455	-1.25641	WRKY	WRKY DNA-binding protein 51
LOC_Os05g09020	3.16879	4.89638	-0.394475	1.08778	WRKY	WRKY DNA-binding protein 50
LOC_Os01g60600	-0.203247	0.847295	-3.50533	-3.20348	WRKY	WRKY DNA-binding protein 46
LOC_Os01g60640	2.18187	2.26609	-3.3061	-5.12041	WRKY	WRKY DNA-binding protein 46
LOC_Os09g16510	0.342276	1.09915	-3.28003	-4.29197	WRKY	WRKY DNA-binding protein 46
LOC_Os02g08440	3.48945	5.07216	-5.33862	-6.76096	WRKY	WRKY DNA-binding protein 40
LOC_Os06g44010	0.416749	0.291331	-6.28029	-7.58928	WRKY	WRKY DNA-binding protein 40
LOC_Os09g25060	-1.38576	2.28729	-0.937099	2.746	WRKY	WRKY DNA-binding protein 40
LOC_Os05g27730	1.98666	3.76867	-2.97271	-4.55635	WRKY	WRKY DNA-binding protein 33
LOC_Os01g47560	1.46221	2.93337	0.591335	2.13475	WRKY	WRKY DNA-binding protein 28
LOC_Os01g61080	3.21098	2.89961	-3.86796	-4.40483	WRKY	WRKY DNA-binding protein 26
LOC_Os04g39570	-0.806108	-1.93423	-1.01226	-1.4964	WRKY	WRKY DNA-binding protein 2
LOC_Os09g35790	2.46261	1.94322	-1.30509	0.253731	HSF	winged-helix DNA-binding transcription factor family protein
LOC_Os08g01330	1.77947	2.62408	-0.900426	-0.177303	NAC	vascular related NAC-domain protein 7
LOC_Os05g03040	1.04343	2.11985	-0.370546	0.325663	AP2	related to AP2.7
LOC_Os03g09170	2.47973	2.54085	-4.42869	-4.43427	ERF	related to AP2 4
LOC_Os08g31580	1.16561	0.932424	-1.43129	-2.20588	ERF	related to AP2 4
LOC_Os08g36920	0.73855	0.182092	-7.93829	-7.90078	ERF	redox responsive transcription factor 1
LOC_Os09g28440	0.794291	0.865172	-4.8837	-5.46196	ERF	redox responsive transcription factor 1
LOC_Os03g43810	0.861031	2.87731	1.77811	2.52358	bHLH	phytochrome interacting factor 3-like 5
LOC_Os07g05010	1.19102	3.29423	1.29232	2.8772	bHLH	phytochrome interacting factor 3
LOC_Os01g01430	not available	not available	4.02213	2.77883	NAC	NAC domain containing protein 47
LOC_Os11g07700	not available	not available	3.10462	2.85993	NAC	NTM1-like 8
LOC_Os05g37080	2.17171	2.18709	-2.00832	-1.71132	NAC	NAC domain containing protein 90
LOC_Os11g05614	3.46707	4.54921	1.37056	0.853234	NAC	NAC domain containing protein 90
LOC_Os12g05990	0.758116	0.821412	2.128	1.89493	NAC	NAC domain containing protein 90
LOC_Os01g15640	0.585572	0.257258	-1.99707	-2.04384	NAC	NAC domain containing protein 86
LOC_Os01g70110	0.549652	1.64161	1.39405	1.227	NAC	NAC domain containing protein 83
LOC_Os12g29330	1.08959	2.2363	0.772225	1.15351	NAC	NAC domain containing protein 83
LOC_Os01g09550	1.22199	2.43018	0.331121	1.80584	NAC	NAC domain containing protein 75
LOC_Os02g56600	0.236751	3.8399	1.69749	2.38408	NAC	NAC domain containing protein 74
LOC_Os10g33760	2.62924	5.84994	3.92475	5.13583	NAC	NAC domain containing protein 74
LOC_Os01g48130	1.92637	3.57157	0.908079	2.85587	NAC	NAC domain containing protein 73
LOC_Os05g48850	1.80997	4.64781	0.799366	3.85615	NAC	NAC domain containing protein 73
LOC_Os04g42940	3.0848	3.11789	-3.42285	-4.47069	NAC	NAC domain containing protein 64
LOC_Os12g04230	3.15112	4.77969	0.741617	1.8061	NAC	NAC domain containing protein 64
LOC_Os12g07790	3.44154	4.15283	1.67733	0.208163	NAC	NAC domain containing protein 63
LOC_Os03g42630	2.59753	2.9215	1.36613	2.6999	NAC	NAC domain containing protein 58
LOC_Os08g23880	4.83901	6.12306	1.86233	2.14393	NAC	NAC domain containing protein 53
LOC_Os03g21060	2.31983	3.28226	0.571319	1.59809	NAC	NAC domain containing protein 47
LOC_Os11g03300	0.636911	4.30962	2.97441	1.22845	NAC	NAC domain containing protein 47
LOC_Os12g03040	0.936887	5.36885	3.01049	1.71202	NAC	NAC domain containing protein 47
LOC_Os02g38130	-0.365765	-1.0027	-1.53859	-2.23264	NAC	NAC domain containing protein 44
LOC_Os03g04070	0.633064	-0.857961	-3.87448	-4.60623	NAC	NAC domain containing protein 36
LOC_Os01g48446	1.45202	1.28339	-1.40974	-2.13861	NAC	NAC domain containing protein 35
LOC_Os05g43960	1.60904	2.62215	0.228601	-0.00788297	NAC	NAC domain containing protein 35
LOC_Os07g37920	-2.02408	4.96574	3.58863	4.66806	NAC	NAC domain containing protein 25
LOC_Os07g48450	2.28692	2.46741	-0.496636	-0.29907	NAC	NAC domain containing protein 25
LOC_Os01g60020	1.34175	1.82073	-1.58492	-3.76141	NAC	NAC domain containing protein 102
LOC_Os03g60080	2.7452	3.34849	-1.64178	-3.01379	NAC	NAC domain containing protein 102
LOC_Os07g12340	0.750793	0.735285	-3.3221	-4.01848	NAC	NAC domain containing protein 102
LOC_Os08g33670	0.201508	-0.793642	1.90744	1.25024	NAC	NAC domain containing protein 100
LOC_Os08g10080	0.140723	2.50008	1.71658	2.45252	NAC	NAC domain containing protein 1
LOC_Os12g41680	0.475801	3.52103	1.84512	4.30689	NAC	NAC domain containing protein 1
LOC_Os08g06140	-0.286592	-0.0764207	-1.08664	-1.37051	NAC	NAC 014
LOC_Os02g42970	2.91746	3.07742	-0.305232	-0.0153524	NAC	NAC 007
LOC_Os01g47670	5.37598	6.18808	1.55602	1.36423	NAC	NAC (No Apical Meristem) domain transcriptional regulator superfamily protein
LOC_Os01g66120	2.34103	4.48939	-1.59194	-2.25899	NAC	NAC (No Apical Meristem) domain transcriptional regulator superfamily protein
LOC_Os03g01870	0.40304	1.95398	3.26039	3.32244	NAC	NAC (No Apical Meristem) domain transcriptional regulator superfamily protein
LOC_Os05g34830	1.29616	3.0696	-2.99832	-2.30057	NAC	NAC (No Apical Meristem) domain transcriptional regulator superfamily protein
LOC_Os06g04090	1.98448	2.91314	0.857294	1.75693	NAC	NAC (No Apical Meristem) domain transcriptional regulator superfamily protein
LOC_Os06g23650	-0.960885	-1.60609	-1.60891	-2.0975	NAC	NAC (No Apical Meristem) domain transcriptional regulator superfamily protein
LOC_Os08g33910	-3.49774	-3.41453	0.687979	-1.36042	NAC	NAC (No Apical Meristem) domain transcriptional regulator superfamily protein
LOC_Os08g40030	-1.5993	-3.45261	-0.753222	-1.67766	NAC	NAC (No Apical Meristem) domain transcriptional regulator superfamily protein
LOC_Os09g12380	not available	not available	1.95762	1.85695	NAC	NAC (No Apical Meristem) domain transcriptional regulator superfamily protein
LOC_Os10g25620	2.31194	3.49823	3.40305	3.8882	NAC	NAC (No Apical Meristem) domain transcriptional regulator superfamily protein
LOC_Os11g08210	1.03409	1.82033	-2.56479	-1.45545	NAC	NAC (No Apical Meristem) domain transcriptional regulator superfamily protein
LOC_Os01g09640	2.43529	4.43893	0.792419	1.93938	MYB_related	myb-like transcription factor family protein
LOC_Os01g41900	1.00136	1.44749	-0.762274	-0.906017	MYB_related	myb-like transcription factor family protein
LOC_Os05g51160	1.64026	2.16161	0.23423	1.48634	MYB_related	myb-like transcription factor family protein
LOC_Os06g14710	4.26752	4.57091	0.211962	-1.18014	MYB_related	myb domain protein r1
LOC_Os02g49250	3.60706	4.75615	3.09114	3.24494	MYB	myb domain protein r1
LOC_Os09g01960	2.16855	2.79354	0.874048	1.78636	MYB	myb domain protein r1
LOC_Os02g51799	4.10873	4.08012	1.16553	1.83228	MYB	myb domain protein 93
LOC_Os08g37970	5.32152	5.65946	2.45396	3.52323	MYB	myb domain protein 93
LOC_Os06g02250	not available	not available	2.89001	2.78087	MYB	myb domain protein 9
LOC_Os01g36460	1.81349	2.64193	1.81772	2.53448	MYB	myb domain protein 86
LOC_Os01g50720	1.49217	2.40736	0.365601	1.42535	MYB	myb domain protein 86
LOC_Os05g46610	2.19296	3.71495	1.16388	3.23223	MYB	myb domain protein 86
LOC_Os02g40530	2.44683	2.89482	-1.65325	-2.4112	MYB	myb domain protein 79
LOC_Os03g20090	3.43738	6.52197	-1.80732	-1.13736	MYB	myb domain protein 78
LOC_Os05g28320	2.57295	2.95624	-0.343731	0.582864	MYB	myb domain protein 77
LOC_Os04g50770	5.61803	8.48454	2.53508	6.42603	MYB	myb domain protein 63
LOC_Os01g18240	1.17944	1.94527	0.891257	1.70166	MYB	myb domain protein 61
LOC_Os05g04820	1.05487	1.20592	0.833285	1.09366	MYB	myb domain protein 61
LOC_Os11g35390	2.00027	2.06357	0.968265	0.767323	MYB	myb domain protein 60
LOC_Os11g47460	3.15916	4.38363	1.98926	3.02182	MYB_related	myb domain protein 59
LOC_Os03g51110	3.61892	6.66349	1.31148	4.23769	MYB	myb domain protein 52
LOC_Os07g44090	0.875016	1.39987	1.46647	1.96941	MYB_related	myb domain protein 50
LOC_Os01g74410	0.784684	1.88205	2.71597	1.64923	MYB	myb domain protein 48
LOC_Os12g33070	2.68011	3.35124	1.87897	2.89227	MYB	myb domain protein 46
LOC_Os08g33150	6.22298	7.13789	2.07649	2.26496	MYB	myb domain protein 43
LOC_Os09g23620	7.45384	8.03909	2.78737	3.1803	MYB	myb domain protein 43
LOC_Os09g36250	-1.27584	0.311027	1.40455	1.89721	MYB	myb domain protein 42
LOC_Os01g65370	1.69857	2.84027	0.163654	0.955229	MYB	myb domain protein 4
LOC_Os05g35500	1.29377	1.61407	0.0151999	0.495725	MYB	myb domain protein 4
LOC_Os08g43550	2.69437	4.30577	1.70147	3.08229	MYB	myb domain protein 4
LOC_Os09g36730	0.726954	1.11015	1.211	1.68075	MYB	myb domain protein 4
LOC_Os05g48010	1.45224	2.30544	2.25359	2.34291	MYB	myb domain protein 36
LOC_Os09g26170	3.66894	5.09715	2.85486	3.86154	MYB	myb domain protein 36
LOC_Os07g43580	-0.0459667	-0.797359	-1.59912	-2.48172	MYB	myb domain protein 30
LOC_Os06g14670	1.30492	1.80988	0.53257	1.1704	MYB	myb domain protein 20
LOC_Os02g41510	0.489701	1.8826	-3.99656	-4.27203	MYB	myb domain protein 15
LOC_Os04g43680	0.511961	0.81997	-3.07381	-2.83355	MYB	myb domain protein 15
LOC_Os01g19330	1.14973	1.55514	-3.3195	-2.37738	MYB	myb domain protein 112
LOC_Os11g45740	2.29776	4.90576	2.32174	2.63201	MYB	myb domain protein 112
LOC_Os04g39470	4.85872	4.97384	0.232736	0.179442	MYB	myb domain protein 103
LOC_Os08g05520	4.06934	6.36299	1.97336	5.48748	MYB	myb domain protein 103
LOC_Os03g38210	1.90014	3.52282	2.07763	2.40136	MYB	myb domain protein 101
LOC_Os01g21120	2.25289	1.10464	-2.07999	-3.04651	ERF	Integrase-type DNA-binding superfamily protein
LOC_Os01g59780	2.31477	2.59277	-1.08793	0.524973	ERF	Integrase-type DNA-binding superfamily protein
LOC_Os01g64790	1.15053	1.33481	-4.55162	-4.77721	ERF	Integrase-type DNA-binding superfamily protein
LOC_Os02g10760	1.11339	1.51116	1.38795	1.95813	ERF	Integrase-type DNA-binding superfamily protein
LOC_Os02g13710	2.30772	3.21744	1.23523	3.02263	ERF	Integrase-type DNA-binding superfamily protein
LOC_Os02g29550	1.02181	1.92433	-0.0779982	0.592962	ERF	Integrase-type DNA-binding superfamily protein
LOC_Os02g32140	0.80198	3.07088	2.37657	2.01946	ERF	Integrase-type DNA-binding superfamily protein
LOC_Os02g42585	1.03296	1.83217	-5.66702	-4.64409	ERF	Integrase-type DNA-binding superfamily protein
LOC_Os02g43970	1.44483	1.90271	-1.15502	-0.752718	ERF	Integrase-type DNA-binding superfamily protein
LOC_Os02g45420	-0.402602	0.0453034	-1.52618	-3.23912	ERF	Integrase-type DNA-binding superfamily protein
LOC_Os02g52670	0.938947	0.533822	-4.65508	-4.61748	ERF	Integrase-type DNA-binding superfamily protein
LOC_Os03g15660	1.35384	1.29656	0.583491	0.322679	ERF	Integrase-type DNA-binding superfamily protein
LOC_Os04g18650	3.55952	6.55324	0.886435	1.36822	ERF	Integrase-type DNA-binding superfamily protein
LOC_Os04g32620	2.87554	6.60865	4.33123	4.75318	ERF	Integrase-type DNA-binding superfamily protein
LOC_Os04g32790	-0.191697	-0.538792	-3.09838	-3.50701	ERF	Integrase-type DNA-binding superfamily protein
LOC_Os04g44670	1.28051	1.27489	-2.09595	-1.69925	ERF	Integrase-type DNA-binding superfamily protein
LOC_Os04g46410	not available	not available	-3.29603	-2.57548	ERF	Integrase-type DNA-binding superfamily protein
LOC_Os04g46440	1.24993	1.08349	-0.655387	-1.62808	ERF	Integrase-type DNA-binding superfamily protein
LOC_Os05g39590	1.11115	-0.675789	-3.45456	-3.60751	ERF	Integrase-type DNA-binding superfamily protein
LOC_Os05g49700	0.127978	0.21685	-2.05009	-1.55195	ERF	Integrase-type DNA-binding superfamily protein
LOC_Os06g08340	-1.96009	-3.53834	-0.651338	-1.23257	ERF	Integrase-type DNA-binding superfamily protein
LOC_Os06g10780	2.58783	1.21679	0.54095	0.333028	ERF	Integrase-type DNA-binding superfamily protein
LOC_Os07g47790	1.09972	0.610624	-5.23588	-5.64939	ERF	Integrase-type DNA-binding superfamily protein
LOC_Os08g27220	2.16232	3.57021	1.0022	0.428937	ERF	Integrase-type DNA-binding superfamily protein
LOC_Os09g11460	0.667012	0.821008	-3.18564	-1.20869	ERF	Integrase-type DNA-binding superfamily protein
LOC_Os03g56050	-0.786084	-2.38845	-1.09133	-2.3179	AP2	Integrase-type DNA-binding superfamily protein
LOC_Os04g49450	-0.950107	-0.390272	-2.33709	-4.43359	MYB_related	Homeodomain-like superfamily protein
LOC_Os05g07010	not available	not available	-9.58773	-10.3701	MYB_related	Homeodomain-like superfamily protein
LOC_Os01g12860	-1.01201	-1.68699	-1.00388	-1.11446	MYB	Homeodomain-like protein
LOC_Os12g13570	-1.63111	-2.46556	-1.35896	-2.0001	MYB	Homeodomain-like protein
LOC_Os02g32590	0.386774	0.130564	-2.73233	-2.92856	HSF	heat shock transcription factor A3
LOC_Os03g53340	0.201134	0.574061	-3.08971	-1.784	HSF	heat shock transcription factor A2
LOC_Os06g36930	3.54206	3.31887	-3.11612	-1.62174	HSF	heat shock transcription factor A2
LOC_Os02g13800	0.53069	1.10151	-3.55157	-4.02461	HSF	heat shock transcription factor C1
LOC_Os06g35960	-1.0734	-0.807843	-1.94995	-3.10913	HSF	heat shock transcription factor C1
LOC_Os03g25120	-1.73189	-2.8906	0.960777	-0.624894	HSF	heat shock transcription factor B4
LOC_Os08g36700	-1.26192	-3.02587	-3.08202	-4.60752	HSF	heat shock transcription factor B4
LOC_Os09g28200	-1.11977	-2.61092	0.183536	-1.12359	HSF	heat shock transcription factor B4
LOC_Os08g43334	1.88194	3.12779	0.223959	2.99659	HSF	heat shock transcription factor B2A
LOC_Os10g28340	1.20601	1.01777	0.460518	1.33515	HSF	heat shock transcription factor A6B
LOC_Os09g28354	4.01133	6.03664	1.80167	4.11144	HSF	heat shock factor 4
LOC_Os01g43230	1.6667	3.96799	1.97883	2.84182	MYB_related	expressed protein
LOC_Os05g02420	2.75112	3.32911	0.540105	1.52941	MYB_related	expressed protein
LOC_Os03g08500	2.03421	2.56623	-0.451301	-2.01241	ERF	ethylene-responsive element binding protein
LOC_Os05g29810	-1.05226	-1.89006	-2.97597	-3.57506	ERF	ethylene-responsive element binding protein
LOC_Os07g42510	1.20968	1.66876	0.896178	1.29031	ERF	ethylene-responsive element binding protein
LOC_Os12g41060	-2.86412	-3.35129	0.130958	-0.385918	ERF	ethylene-responsive element binding protein
LOC_Os10g41330	3.29886	5.02617	-2.08633	-3.93463	ERF	ethylene responsive element binding factor 5
LOC_Os04g57340	1.117	1.16826	-1.58407	-2.50541	ERF	ethylene responsive element binding factor 3
LOC_Os01g54890	1.82274	3.42737	1.07951	1.34268	ERF	ethylene responsive element binding factor 2
LOC_Os04g46220	1.90479	2.03498	-1.44861	-2.9693	ERF	ethylene responsive element binding factor 2
LOC_Os02g43790	2.81801	3.1588	-1.0939	-2.43848	ERF	ethylene responsive element binding factor 1
LOC_Os07g22730	0.752862	-0.610097	-1.5687	-3.79533	ERF	ethylene response factor 1
LOC_Os01g58420	0.13619	0.261671	-1.17292	-2.24212	ERF	erf domain protein 9
LOC_Os05g41780	0.400972	0.379584	-1.40441	-2.83588	ERF	erf domain protein 9
LOC_Os05g41760	-0.281687	1.42175	-2.47571	-2.75058	ERF	ERF domain protein 12
LOC_Os04g52090	1.55587	1.52975	-1.83963	-3.78004	ERF	ERF domain protein 10
LOC_Os01g34060	1.32607	1.9764	0.687862	1.19724	MYB_related	Duplicated homeodomain-like superfamily protein
LOC_Os02g30700	not available	not available	4.68925	4.95722	MYB_related	Duplicated homeodomain-like superfamily protein
LOC_Os01g64360	1.1718	2.00819	-3.45394	-4.19437	MYB	Duplicated homeodomain-like superfamily protein
LOC_Os05g37060	-0.965757	1.30905	-4.76372	-4.86836	MYB	Duplicated homeodomain-like superfamily protein
LOC_Os06g03670	3.04112	2.05069	-5.19592	-7.30233	ERF	dehydration response element B1A
LOC_Os09g35010	4.91557	3.35383	-1.18928	-5.96439	ERF	dehydration response element B1A
LOC_Os01g12440	-0.0984173	-0.959156	-2.02037	-2.27054	ERF	cytokinin response factor 4
LOC_Os01g46870	0.281557	-1.11052	-2.07041	-3.12133	ERF	cytokinin response factor 4
LOC_Os02g47660	1.37137	1.44658	-0.404599	-0.538081	bHLH	cryptochrome-interacting basic-helix-loop-helix 1
LOC_Os02g45450	3.97167	2.85192	-4.29051	-8.94082	ERF	C-repeat-binding factor 4
LOC_Os04g48350	4.84715	3.94678	-1.2433	-4.55015	ERF	C-repeat/DRE binding factor 2
LOC_Os09g35020	3.98524	1.7713	-2.68178	-7.19436	ERF	C-repeat/DRE binding factor 2
LOC_Os09g35030	3.98328	1.80998	-3.25909	-6.67571	ERF	C-repeat/DRE binding factor 2
LOC_Os03g04310	-1.80698	-2.70313	-1.50012	-2.54895	bHLH	beta HLH protein 93
LOC_Os10g39750	1.08399	1.03206	1.56441	1.43231	bHLH	beta HLH protein 93
LOC_Os08g38210	-0.470231	-0.406416	-1.79178	-1.95656	bHLH	BES1-interacting Myc-like protein 2
LOC_Os09g29930	-0.473609	-0.616921	-1.67951	-1.93283	bHLH	BES1-interacting Myc-like protein 2
LOC_Os01g01870	0.187599	0.307475	-3.17638	-4.41073	bHLH	basic helix-loop-helix (bHLH) DNA-binding superfamily protein
LOC_Os01g18870	0.574597	-0.0572756	-1.12725	-1.70901	bHLH	basic helix-loop-helix (bHLH) DNA-binding superfamily protein
LOC_Os02g02820	1.27545	1.74085	0.200016	0.373599	bHLH	basic helix-loop-helix (bHLH) DNA-binding superfamily protein
LOC_Os02g15760	-1.64485	-1.43986	-0.242142	-0.946257	bHLH	basic helix-loop-helix (bHLH) DNA-binding superfamily protein
LOC_Os02g46560	-0.365356	-1.04338	-1.62273	-2.30771	bHLH	basic helix-loop-helix (bHLH) DNA-binding superfamily protein
LOC_Os02g52190	-1.16024	-2.48985	-0.757347	-1.80515	bHLH	basic helix-loop-helix (bHLH) DNA-binding superfamily protein
LOC_Os03g08930	-0.920404	-1.12108	-2.5336	-3.20227	bHLH	basic helix-loop-helix (bHLH) DNA-binding superfamily protein
LOC_Os03g51580	-0.187706	-0.432912	-2.08482	-2.47715	bHLH	basic helix-loop-helix (bHLH) DNA-binding superfamily protein
LOC_Os03g53020	0.942826	2.35213	-4.79663	-3.40871	bHLH	basic helix-loop-helix (bHLH) DNA-binding superfamily protein
LOC_Os03g58330	1.04249	1.36524	0.633167	1.23199	bHLH	basic helix-loop-helix (bHLH) DNA-binding superfamily protein
LOC_Os03g59670	-0.124101	-0.0418415	-1.3038	-1.19284	bHLH	basic helix-loop-helix (bHLH) DNA-binding superfamily protein
LOC_Os04g23550	-0.839558	0.152261	-9.89091	-10.1199	bHLH	basic helix-loop-helix (bHLH) DNA-binding superfamily protein
LOC_Os04g35010	1.67359	2.09979	0.564851	2.17325	bHLH	basic helix-loop-helix (bHLH) DNA-binding superfamily protein
LOC_Os04g50090	-1.16289	-2.0532	-0.565927	-1.28002	bHLH	basic helix-loop-helix (bHLH) DNA-binding superfamily protein
LOC_Os04g53990	0.558077	0.270554	-1.47749	-1.56814	bHLH	basic helix-loop-helix (bHLH) DNA-binding superfamily protein
LOC_Os05g51820	-1.49758	-2.60748	-0.804979	-2.66233	bHLH	basic helix-loop-helix (bHLH) DNA-binding superfamily protein
LOC_Os06g06900	0.106415	0.499714	-1.74786	-1.5773	bHLH	basic helix-loop-helix (bHLH) DNA-binding superfamily protein
LOC_Os06g10820	-1.2154	-2.20506	-2.62293	-3.58771	bHLH	basic helix-loop-helix (bHLH) DNA-binding superfamily protein
LOC_Os06g33450	-2.10194	-3.16565	-0.121762	-2.29077	bHLH	basic helix-loop-helix (bHLH) DNA-binding superfamily protein
LOC_Os08g08160	2.75327	2.47161	0.805366	2.27853	bHLH	basic helix-loop-helix (bHLH) DNA-binding superfamily protein
LOC_Os08g42470	-1.34468	-2.1179	-1.12008	-2.14251	bHLH	basic helix-loop-helix (bHLH) DNA-binding superfamily protein
LOC_Os09g24490	-0.809005	-2.03057	-1.56404	-2.94128	bHLH	basic helix-loop-helix (bHLH) DNA-binding superfamily protein
LOC_Os09g28210	-0.341374	-1.60717	-2.80098	-3.45472	bHLH	basic helix-loop-helix (bHLH) DNA-binding superfamily protein
LOC_Os09g31300	0.855222	1.22542	1.15862	1.29564	bHLH	basic helix-loop-helix (bHLH) DNA-binding superfamily protein
LOC_Os10g23050	-1.03411	-1.21897	0.566687	-0.258419	bHLH	basic helix-loop-helix (bHLH) DNA-binding superfamily protein
LOC_Os11g25560	1.33772	1.81595	0.792625	1.46712	bHLH	basic helix-loop-helix (bHLH) DNA-binding superfamily protein
LOC_Os11g38870	0.630143	0.520949	-1.27605	-1.12032	bHLH	basic helix-loop-helix (bHLH) DNA-binding superfamily protein
LOC_Os01g39330	2.91858	2.00139	0.780002	1.50085	bHLH	basic helix-loop-helix (bHLH) DNA-binding family protein
LOC_Os03g07540	-1.00831	-1.44895	0.39004	0.00942048	bHLH	basic helix-loop-helix (bHLH) DNA-binding family protein
LOC_Os04g54900	2.58421	3.36568	0.130898	2.08708	bHLH	basic helix-loop-helix (bHLH) DNA-binding family protein
LOC_Os09g34330	-2.79157	-1.67138	-1.63722	1.21059	bHLH	Basic helix-loop-helix (bHLH) DNA-binding family protein
LOC_Os03g21030	2.01644	4.0989	-0.637894	-1.16726	NAC	Arabidopsis NAC domain containing protein 87
LOC_Os07g48550	1.12399	4.34124	2.41115	1.27046	NAC	Arabidopsis NAC domain containing protein 87
LOC_Os01g50940	0.6822	1.94767	-2.81139	-2.69492	bHLH	ABA-inducible BHLH-type transcription factor
